# Supplementary material for: Hybrid De Novo Whole-Genome Assembly, Annotation, and Identification of Secondary Metabolite Gene Clusters in the Ex-Type Strain of Chrysosporium keratinophilum
Source: J Fungi (Basel). 2023 Mar 23;9(4):389. doi: 10.3390/jof9040389 (PMC10145314; doi:10.3390/jof9040389)
Supplement: Supplementary file 1 [file jof-09-00389-s001.zip]

Archive with 1 entries (1 files):
- jof-2244366-supplementary.xlsx
