# Supplementary material for: Hybrid De Novo Whole-Genome Assembly, Annotation, and Identification of Secondary Metabolite Gene Clusters in the Ex-Type Strain of Chrysosporium keratinophilum
Source: J Fungi (Basel). 2023 Mar 23;9(4):389. doi: 10.3390/jof9040389 (PMC10145314; doi:10.3390/jof9040389)
Supplement: Supplementary file 1 [file jof-09-00389-s001.zip › jof-2244366-supplementary.xlsx]

## Sheet: Hoja1
Supplementary Materials
Journal of Fungi
Genome analysis and secondary metabolite biosynthetic gene clusters searching of the ex-type strain of Chrysosporium keratinophilum obtained by a hybrid assembly
Alan Omar Granados-Casas (A.O.G.-C. 0000-0002-7339-7040), Angie Paola Sastoque (A.P.S. 0000-0002-7924-3552), Alberto Miguel Stchigel* (A.M.S. 0000-0003-3987-7996), Ana Fernández-Bravo* (A.F.-B. 0000-0001-7637-5958) and José Francisco Cano-Lira (J.F.C.-L. 0000-0003-4495-4394)
Unidad de Microbiología, Facultad de Medicina y Ciencias de la Salud, Universidad Rovira i Virgili, Reus, Spain
Correspondence: albertomiguel.stchigel@urv.cat (A.M.S.); ana.fernandez@urv.cat (A.F.B.); Tel.: +34 977 759350

## Sheet: Table S1
Table S1: Identified PFAM's in C. keratinophilumCBS 104.62 genome.
Gene ID	Sequence length	Analysis	Signature accession	Signature description	Score	InterPro annotations - accession	InterPro annotations - description
g4840	742	Pfam	PF03364	Polyketide cyclase / dehydrase and lipid transport	2.8E-15	IPR005031	Coenzyme Q-binding protein COQ10, START domain
g4840	742	Pfam	PF04922	DIE2/ALG10 family	8.7E-109	IPR016900	Alpha-2-glucosyltransferase Alg10
g6135	384	Pfam	PF00735	Septin	2.9E-115	IPR030379	Septin-type guanine nucleotide-binding (G) domain
g2116	613	Pfam	PF07690	Major Facilitator Superfamily	9.5E-47	IPR011701	Major facilitator superfamily
g1011	125	Pfam	PF02656	Domain of unknown function (DUF202)	3.1E-14	IPR003807	Domain of unknown function DUF202
g3993	759	Pfam	PF01142	tRNA pseudouridine synthase D (TruD)	2.8E-56	IPR001656	Pseudouridine synthase, TruD
g8001	827	Pfam	PF14529	Endonuclease-reverse transcriptase	1.3E-21	IPR005135	Endonuclease/exonuclease/phosphatase
g931	1004	Pfam	PF03835	Rad4 transglutaminase-like domain	1.1E-36	IPR018325	Rad4/PNGase transglutaminase-like fold
g931	1004	Pfam	PF10404	Rad4 beta-hairpin domain 2	2.1E-15	IPR018327	Rad4 beta-hairpin domain 2
g931	1004	Pfam	PF10405	Rad4 beta-hairpin domain 3	6.3E-28	IPR018328	Rad4 beta-hairpin domain 3
g931	1004	Pfam	PF10403	Rad4 beta-hairpin domain 1	2.9E-21	IPR018326	Rad4 beta-hairpin domain 1
g2796	199	Pfam	PF00856	SET domain	2.5E-6	IPR001214	SET domain
g6896	424	Pfam	PF12874	Zinc-finger of C2H2 type	0.073	-	-
g6896	424	Pfam	PF00096	Zinc finger, C2H2 type	0.0032	IPR013087	Zinc finger C2H2-type
g5408	165	Pfam	PF01648	4'-phosphopantetheinyl transferase superfamily	2.1E-15	IPR008278	4'-phosphopantetheinyl transferase domain
g2466	760	Pfam	PF05057	Putative serine esterase (DUF676)	5.3E-6	IPR007751	Domain of unknown function DUF676, lipase-like
g2466	760	Pfam	PF05729	NACHT domain	2.2E-13	IPR007111	NACHT nucleoside triphosphatase
g5097	358	Pfam	PF00828	Ribosomal proteins 50S-L15, 50S-L18e, 60S-L27A	5.7E-26	IPR021131	Ribosomal protein L18e/L15P
g5904	335	Pfam	PF04479	RTA1 like protein	1.8E-43	IPR007568	RTA-like protein
g4453	183	Pfam	PF01084	Ribosomal protein S18	3.2E-15	IPR001648	Ribosomal protein S18
g4299	356	Pfam	PF00075	RNase H	2.3E-7	IPR002156	Ribonuclease H domain
g6404	486	Pfam	PF13455	Meiotically up-regulated gene 113	5.3E-22	-	-
g5792	952	Pfam	PF01602	Adaptin N terminal region	3.4E-94	IPR002553	Clathrin/coatomer adaptor, adaptin-like, N-terminal
g5792	952	Pfam	PF14806	Coatomer beta subunit appendage platform	2.5E-55	IPR029446	Coatomer beta subunit, appendage platform domain
g5792	952	Pfam	PF07718	Coatomer beta C-terminal region	1.9E-57	IPR011710	Coatomer beta subunit, C-terminal
g662	291	Pfam	PF00348	Polyprenyl synthetase	2.7E-46	IPR000092	Polyprenyl synthetase
g6286	193	Pfam	PF14681	Uracil phosphoribosyltransferase	4.3E-75	-	-
g1443	816	Pfam	PF00076	RNA recognition motif. (a.k.a. RRM, RBD, or RNP domain)	2.4E-18	IPR000504	RNA recognition motif domain
g1443	816	Pfam	PF00076	RNA recognition motif. (a.k.a. RRM, RBD, or RNP domain)	3.5E-9	IPR000504	RNA recognition motif domain
g1443	816	Pfam	PF00076	RNA recognition motif. (a.k.a. RRM, RBD, or RNP domain)	1.8E-15	IPR000504	RNA recognition motif domain
g1443	816	Pfam	PF00076	RNA recognition motif. (a.k.a. RRM, RBD, or RNP domain)	2.0E-7	IPR000504	RNA recognition motif domain
g1443	816	Pfam	PF00076	RNA recognition motif. (a.k.a. RRM, RBD, or RNP domain)	5.5E-15	IPR000504	RNA recognition motif domain
g4746	310	Pfam	PF03134	TB2/DP1, HVA22 family	2.2E-22	IPR004345	TB2/DP1/HVA22-related protein
g887	372	Pfam	PF00646	F-box domain	0.0015	IPR001810	F-box domain
g3114	323	Pfam	PF04193	PQ loop repeat	3.0E-17	IPR006603	PQ-loop repeat
g3114	323	Pfam	PF04193	PQ loop repeat	1.2E-19	IPR006603	PQ-loop repeat
g3433	317	Pfam	PF04479	RTA1 like protein	4.9E-53	IPR007568	RTA-like protein
g7779	1486	Pfam	PF05183	RNA dependent RNA polymerase	5.0E-185	IPR007855	RNA-dependent RNA polymerase, eukaryotic-type
g3722	636	Pfam	PF13358	DDE superfamily endonuclease	2.9E-12	IPR038717	Tc1-like transposase, DDE domain
g3722	636	Pfam	PF01498	Transposase	9.2E-15	IPR002492	Transposase, Tc1-like
g6927	227	Pfam	PF01243	Pyridoxamine 5'-phosphate oxidase	1.2E-5	IPR011576	Pyridoxamine 5'-phosphate oxidase, putative
g5796	961	Pfam	PF00076	RNA recognition motif. (a.k.a. RRM, RBD, or RNP domain)	6.8E-7	IPR000504	RNA recognition motif domain
g5796	961	Pfam	PF00076	RNA recognition motif. (a.k.a. RRM, RBD, or RNP domain)	7.8E-5	IPR000504	RNA recognition motif domain
g5796	961	Pfam	PF00909	Ammonium Transporter Family	1.8E-122	IPR024041	Ammonium transporter AmtB-like domain
g4405	293	Pfam	PF02656	Domain of unknown function (DUF202)	2.4E-22	IPR003807	Domain of unknown function DUF202
g907	555	Pfam	PF16944	Fungal potassium channel	9.9E-105	IPR031606	Potassium transporter Kch
g6545	529	Pfam	PF08031	Berberine and berberine like	9.8E-5	IPR012951	Berberine/berberine-like
g6545	529	Pfam	PF01565	FAD binding domain	8.6E-26	IPR006094	FAD linked oxidase, N-terminal
g1401	900	Pfam	PF14370	C-terminal topoisomerase domain	1.1E-33	IPR025834	Topoisomerase I C-terminal domain
g1401	900	Pfam	PF01028	Eukaryotic DNA topoisomerase I, catalytic core	1.7E-95	IPR013500	DNA topoisomerase I, catalytic core, eukaryotic-type
g1401	900	Pfam	PF02919	Eukaryotic DNA topoisomerase I, DNA binding fragment	6.2E-98	IPR008336	DNA topoisomerase I, DNA binding, eukaryotic-type
g6154	705	Pfam	PF13181	Tetratricopeptide repeat	0.082	IPR019734	Tetratricopeptide repeat
g6154	705	Pfam	PF13181	Tetratricopeptide repeat	0.01	IPR019734	Tetratricopeptide repeat
g6154	705	Pfam	PF04049	Anaphase promoting complex subunit 8 / Cdc23	6.5E-54	IPR007192	Cdc23
g6154	705	Pfam	PF13414	TPR repeat	1.1E-6	-	-
g6154	705	Pfam	PF13176	Tetratricopeptide repeat	0.0093	IPR019734	Tetratricopeptide repeat
g3339	201	Pfam	PF01251	Ribosomal protein S7e	8.4E-78	IPR000554	Ribosomal protein S7e
g2556	1072	Pfam	PF00168	C2 domain	1.2E-16	IPR000008	C2 domain
g2556	1072	Pfam	PF00168	C2 domain	1.7E-19	IPR000008	C2 domain
g2556	1072	Pfam	PF02666	Phosphatidylserine decarboxylase	4.7E-53	IPR003817	Phosphatidylserine decarboxylase-related
g7169	1247	Pfam	PF17862	AAA+ lid domain	8.3E-9	IPR041569	AAA ATPase, AAA+ lid domain
g7169	1247	Pfam	PF09262	Peroxisome biogenesis factor 1, N-terminal	4.4E-29	IPR015342	Peroxisome biogenesis factor 1, N-terminal, psi beta-barrel fold
g7169	1247	Pfam	PF00004	ATPase family associated with various cellular activities (AAA)	3.5E-43	IPR003959	ATPase, AAA-type, core
g7169	1247	Pfam	PF00004	ATPase family associated with various cellular activities (AAA)	1.2E-7	IPR003959	ATPase, AAA-type, core
g6859	955	Pfam	PF00637	Region in Clathrin and VPS	2.6E-19	IPR000547	Clathrin, heavy chain/VPS, 7-fold repeat
g6859	955	Pfam	PF12451	Vacuolar protein sorting protein 11 C terminal	5.6E-19	IPR024763	Vacuolar protein sorting protein 11, C-terminal
g2630	436	Pfam	PF00076	RNA recognition motif. (a.k.a. RRM, RBD, or RNP domain)	9.0E-17	IPR000504	RNA recognition motif domain
g2630	436	Pfam	PF00076	RNA recognition motif. (a.k.a. RRM, RBD, or RNP domain)	8.0E-10	IPR000504	RNA recognition motif domain
g2630	436	Pfam	PF00076	RNA recognition motif. (a.k.a. RRM, RBD, or RNP domain)	2.9E-6	IPR000504	RNA recognition motif domain
g2114	397	Pfam	PF13649	Methyltransferase domain	9.7E-9	IPR041698	Methyltransferase domain 25
g2133	443	Pfam	PF00096	Zinc finger, C2H2 type	9.6E-5	IPR013087	Zinc finger C2H2-type
g2133	443	Pfam	PF00096	Zinc finger, C2H2 type	6.1E-4	IPR013087	Zinc finger C2H2-type
g2133	443	Pfam	PF00096	Zinc finger, C2H2 type	9.8E-4	IPR013087	Zinc finger C2H2-type
g2133	443	Pfam	PF00096	Zinc finger, C2H2 type	3.9E-5	IPR013087	Zinc finger C2H2-type
g4439	214	Pfam	PF00578	AhpC/TSA family	2.7E-22	IPR000866	Alkyl hydroperoxide reductase subunit C/ Thiol specific antioxidant
g6595	364	Pfam	PF03987	Autophagocytosis associated protein, active-site domain	3.8E-67	IPR007135	Ubiquitin-like-conjugating enzyme Atg3/Atg10
g381	898	Pfam	PF11788	39S mitochondrial ribosomal protein L46	1.7E-36	IPR021757	Ribosomal protein L46, N-terminal
g381	898	Pfam	PF04857	CAF1 family ribonuclease	8.3E-75	IPR006941	Ribonuclease CAF1
g3583	686	Pfam	PF09295	ChAPs (Chs5p-Arf1p-binding proteins)	1.7E-150	IPR015374	Chs5p-Arf1p binding
g7964	381	Pfam	PF01399	PCI domain	7.7E-10	IPR000717	Proteasome component (PCI) domain
g7964	381	Pfam	PF18261	Rpn9 C-terminal helix	3.2E-15	IPR040798	Rpn9, C-terminal helix
g5885	237	Pfam	PF03853	YjeF-related protein N-terminus	3.4E-37	IPR004443	YjeF N-terminal domain
g3501	470	Pfam	PF01266	FAD dependent oxidoreductase	9.3E-45	IPR006076	FAD dependent oxidoreductase
g424	514	Pfam	PF07690	Major Facilitator Superfamily	1.2E-42	IPR011701	Major facilitator superfamily
g732	2616	Pfam	PF07539	Down-regulated in metastasis	9.7E-202	IPR011430	Down-regulated-in-metastasis protein
g1037	1001	Pfam	PF05729	NACHT domain	5.1E-9	IPR007111	NACHT nucleoside triphosphatase
g1037	1001	Pfam	PF12796	Ankyrin repeats (3 copies)	1.9E-8	IPR002110	Ankyrin repeat
g5001	299	Pfam	PF13673	Acetyltransferase (GNAT) domain	3.3E-13	IPR000182	GNAT domain
g5640	382	Pfam	PF00266	Aminotransferase class-V	3.6E-27	IPR000192	Aminotransferase class V domain
g3673	397	Pfam	PF00097	Zinc finger, C3HC4 type (RING finger)	5.5E-10	IPR018957	Zinc finger, C3HC4 RING-type
g6721	471	Pfam	PF07727	Reverse transcriptase (RNA-dependent DNA polymerase)	3.6E-26	IPR013103	Reverse transcriptase, RNA-dependent DNA polymerase
g6123	210	Pfam	PF01105	emp24/gp25L/p24 family/GOLD	1.7E-45	IPR009038	GOLD domain
g762	466	Pfam	PF03798	TLC domain	2.7E-45	IPR006634	TRAM/LAG1/CLN8 homology domain
g762	466	Pfam	PF08390	TRAM1-like protein	1.6E-21	IPR013599	TRAM1-like protein
g1721	173	Pfam	PF07955	Protein of unknown function (DUF1687)	4.5E-25	IPR012882	Putative redox protein Fmp46
g516	419	Pfam	PF00097	Zinc finger, C3HC4 type (RING finger)	4.7E-9	IPR018957	Zinc finger, C3HC4 RING-type
g4628	333	Pfam	PF01987	Mitochondrial biogenesis AIM24	1.1E-55	IPR002838	Mitochondrial biogenesis protein AIM24
g1779	562	Pfam	PF01636	Phosphotransferase enzyme family	9.8E-16	IPR002575	Aminoglycoside phosphotransferase
g3900	194	Pfam	PF05328	CybS, succinate dehydrogenase cytochrome B small subunit	1.2E-51	-	-
g508	206	Pfam	PF00227	Proteasome subunit	6.1E-39	IPR001353	Proteasome, subunit alpha/beta
g3469	369	Pfam	PF00069	Protein kinase domain	1.8E-20	IPR000719	Protein kinase domain
g2678	761	Pfam	PF00498	FHA domain	1.2E-16	IPR000253	Forkhead-associated (FHA) domain
g2812	672	Pfam	PF09405	CASC3/Barentsz eIF4AIII binding	2.3E-28	IPR018545	Btz domain
g5117	811	Pfam	PF13639	Ring finger domain	7.8E-8	IPR001841	Zinc finger, RING-type
g2675	213	Pfam	PF01822	WSC domain	1.5E-14	IPR002889	Carbohydrate-binding WSC
g5515	1661	Pfam	PF07727	Reverse transcriptase (RNA-dependent DNA polymerase)	2.8E-46	IPR013103	Reverse transcriptase, RNA-dependent DNA polymerase
g5515	1661	Pfam	PF13976	GAG-pre-integrase domain	7.8E-7	IPR025724	GAG-pre-integrase domain
g5515	1661	Pfam	PF00665	Integrase core domain	1.6E-8	IPR001584	Integrase, catalytic core
g6494	290	Pfam	PF01596	O-methyltransferase	9.2E-14	IPR002935	Class I-like SAM-dependent O-methyltransferase
g4067	531	Pfam	PF07690	Major Facilitator Superfamily	2.1E-23	IPR011701	Major facilitator superfamily
g7201	544	Pfam	PF01480	PWI domain	3.1E-31	IPR002483	PWI domain
g7417	115	Pfam	PF00125	Core histone H2A/H2B/H3/H4	5.5E-8	IPR007125	Histone H2A/H2B/H3
g7546	115	Pfam	PF00125	Core histone H2A/H2B/H3/H4	5.5E-8	IPR007125	Histone H2A/H2B/H3
g2015	724	Pfam	PF00995	Sec1 family	1.6E-116	IPR001619	Sec1-like protein
g3320	2419	Pfam	PF00698	Acyl transferase domain	5.1E-44	IPR014043	Acyl transferase
g3320	2419	Pfam	PF02801	Beta-ketoacyl synthase, C-terminal domain	6.8E-30	IPR014031	Beta-ketoacyl synthase, C-terminal
g3320	2419	Pfam	PF00550	Phosphopantetheine attachment site	3.1E-4	IPR009081	Phosphopantetheine binding ACP domain
g3320	2419	Pfam	PF00109	Beta-ketoacyl synthase, N-terminal domain	1.5E-71	IPR014030	Beta-ketoacyl synthase, N-terminal
g3320	2419	Pfam	PF16197	Ketoacyl-synthetase C-terminal extension	8.5E-14	IPR032821	Polyketide synthase, C-terminal extension
g3320	2419	Pfam	PF08659	KR domain	2.0E-51	IPR013968	Polyketide synthase, ketoreductase domain
g3320	2419	Pfam	PF14765	Polyketide synthase dehydratase	1.5E-53	IPR020807	Polyketide synthase, dehydratase domain
g1777	473	Pfam	PF00285	Citrate synthase, C-terminal domain	1.2E-97	IPR002020	Citrate synthase
g445	1110	Pfam	PF00136	DNA polymerase family B	1.6E-148	IPR006134	DNA-directed DNA polymerase, family B, multifunctional domain
g445	1110	Pfam	PF14260	C4-type zinc-finger of DNA polymerase delta	1.8E-18	IPR025687	C4-type zinc-finger of DNA polymerase delta
g445	1110	Pfam	PF03104	DNA polymerase family B, exonuclease domain	3.7E-80	IPR006133	DNA-directed DNA polymerase, family B, exonuclease domain
g3618	1643	Pfam	PF00617	RasGEF domain	2.8E-40	IPR001895	Ras guanine-nucleotide exchange factors catalytic domain
g3618	1643	Pfam	PF00618	RasGEF N-terminal motif	6.4E-14	IPR000651	Ras-like guanine nucleotide exchange factor, N-terminal
g2917	4904	Pfam	PF17867	Midasin AAA lid domain	9.1E-13	IPR040848	Midasin, AAA lid domain 7
g2917	4904	Pfam	PF17867	Midasin AAA lid domain	9.7E-19	IPR040848	Midasin, AAA lid domain 7
g2917	4904	Pfam	PF17867	Midasin AAA lid domain	1.0E-10	IPR040848	Midasin, AAA lid domain 7
g2917	4904	Pfam	PF17865	Midasin AAA lid domain	9.8E-28	IPR041190	Midasin AAA lid domain 5
g2917	4904	Pfam	PF07728	AAA domain (dynein-related subfamily)	5.5E-22	IPR011704	ATPase, dynein-related, AAA domain
g2917	4904	Pfam	PF07728	AAA domain (dynein-related subfamily)	1.8E-5	IPR011704	ATPase, dynein-related, AAA domain
g2917	4904	Pfam	PF07728	AAA domain (dynein-related subfamily)	1.7E-12	IPR011704	ATPase, dynein-related, AAA domain
g2917	4904	Pfam	PF07728	AAA domain (dynein-related subfamily)	4.4E-5	IPR011704	ATPase, dynein-related, AAA domain
g2917	4904	Pfam	PF07728	AAA domain (dynein-related subfamily)	2.5E-18	IPR011704	ATPase, dynein-related, AAA domain
g2917	4904	Pfam	PF07728	AAA domain (dynein-related subfamily)	4.7E-8	IPR011704	ATPase, dynein-related, AAA domain
g2917	4904	Pfam	PF07728	AAA domain (dynein-related subfamily)	1.2E-21	IPR011704	ATPase, dynein-related, AAA domain
g2917	4904	Pfam	PF07728	AAA domain (dynein-related subfamily)	2.7E-8	IPR011704	ATPase, dynein-related, AAA domain
g3735	536	Pfam	PF02112	cAMP phosphodiesterases class-II	4.5E-17	IPR000396	Cyclic-AMP phosphodiesterase, class-II
g3735	536	Pfam	PF02112	cAMP phosphodiesterases class-II	3.4E-26	IPR000396	Cyclic-AMP phosphodiesterase, class-II
g3735	536	Pfam	PF02112	cAMP phosphodiesterases class-II	1.1E-5	IPR000396	Cyclic-AMP phosphodiesterase, class-II
g4389	826	Pfam	PF05653	Magnesium transporter NIPA	1.5E-87	IPR008521	Magnesium transporter NIPA
g6324	316	Pfam	PF00153	Mitochondrial carrier protein	1.6E-5	IPR018108	Mitochondrial substrate/solute carrier
g6324	316	Pfam	PF00153	Mitochondrial carrier protein	7.3E-12	IPR018108	Mitochondrial substrate/solute carrier
g6020	736	Pfam	PF13249	Squalene-hopene cyclase N-terminal domain	4.6E-39	IPR032697	Squalene cyclase, N-terminal
g6020	736	Pfam	PF13243	Squalene-hopene cyclase C-terminal domain	4.8E-47	IPR032696	Squalene cyclase, C-terminal
g4794	722	Pfam	PF11951	Fungal specific transcription factor domain	7.2E-107	IPR021858	Fungal transcription factor
g4794	722	Pfam	PF00172	Fungal Zn(2)-Cys(6) binuclear cluster domain	1.4E-5	IPR001138	Zn(2)-C6 fungal-type DNA-binding domain
g1366	399	Pfam	PF00076	RNA recognition motif. (a.k.a. RRM, RBD, or RNP domain)	3.2E-16	IPR000504	RNA recognition motif domain
g1803	747	Pfam	PF06628	Catalase-related immune-responsive	1.3E-16	IPR010582	Catalase immune-responsive domain
g1803	747	Pfam	PF00199	Catalase	8.6E-173	IPR011614	Catalase core domain
g1803	747	Pfam	PF18011	C-terminal domain found in long catalases	1.2E-6	IPR041399	Large catalase, C-terminal domain
g3761	176	Pfam	PF01597	Glycine cleavage H-protein	4.1E-40	IPR033753	Glycine cleavage system H-protein/Simiate
g1382	288	Pfam	PF02823	ATP synthase, Delta/Epsilon chain, beta-sandwich domain	5.4E-12	IPR020546	ATP synthase, F1 complex, delta/epsilon subunit, N-terminal
g7331	261	Pfam	PF12239	Protein of unknown function (DUF3605)	2.8E-59	IPR022036	Protein of unknown function DUF3605
g4305	297	Pfam	PF01174	SNO glutamine amidotransferase family	2.7E-41	IPR002161	Pyridoxal 5'-phosphate synthase subunit PdxT/SNO
g4305	297	Pfam	PF01174	SNO glutamine amidotransferase family	3.1E-8	IPR002161	Pyridoxal 5'-phosphate synthase subunit PdxT/SNO
g5213	287	Pfam	PF03232	Ubiquinone biosynthesis protein COQ7	4.2E-66	IPR011566	Ubiquinone biosynthesis protein Coq7
g7552	1004	Pfam	PF01968	Hydantoinase/oxoprolinase	4.2E-23	IPR002821	Hydantoinase A/oxoprolinase
g7552	1004	Pfam	PF06032	Protein of unknown function (DUF917)	1.4E-118	IPR010318	Protein of unknown function DUF917
g7552	1004	Pfam	PF05378	Hydantoinase/oxoprolinase N-terminal region	2.4E-24	IPR008040	Hydantoinase/oxoprolinase, N-terminal
g7423	1004	Pfam	PF01968	Hydantoinase/oxoprolinase	4.2E-23	IPR002821	Hydantoinase A/oxoprolinase
g7423	1004	Pfam	PF06032	Protein of unknown function (DUF917)	1.4E-118	IPR010318	Protein of unknown function DUF917
g7423	1004	Pfam	PF05378	Hydantoinase/oxoprolinase N-terminal region	2.4E-24	IPR008040	Hydantoinase/oxoprolinase, N-terminal
g5138	465	Pfam	PF01244	Membrane dipeptidase (Peptidase family M19)	4.4E-109	IPR008257	Peptidase M19
g7222	593	Pfam	PF12894	Anaphase-promoting complex subunit 4 WD40 domain	2.0E-4	IPR024977	Anaphase-promoting complex subunit 4, WD40 domain
g7222	593	Pfam	PF00400	WD domain, G-beta repeat	9.7E-5	IPR001680	WD40 repeat
g7222	593	Pfam	PF00400	WD domain, G-beta repeat	3.9E-4	IPR001680	WD40 repeat
g7222	593	Pfam	PF00400	WD domain, G-beta repeat	1.5E-4	IPR001680	WD40 repeat
g5616	782	Pfam	PF08145	BOP1NT (NUC169) domain	7.2E-105	IPR012953	BOP1, N-terminal domain
g5616	782	Pfam	PF00400	WD domain, G-beta repeat	2.3E-9	IPR001680	WD40 repeat
g5616	782	Pfam	PF00400	WD domain, G-beta repeat	2.1E-6	IPR001680	WD40 repeat
g2942	580	Pfam	PF00324	Amino acid permease	2.8E-137	IPR004841	Amino acid permease/ SLC12A domain
g1935	798	Pfam	PF00200	Disintegrin	1.9E-16	IPR001762	Disintegrin domain
g1935	798	Pfam	PF13688	Metallo-peptidase family M12	1.0E-61	-	-
g2401	807	Pfam	PF00270	DEAD/DEAH box helicase	4.8E-46	IPR011545	DEAD/DEAH box helicase domain
g2401	807	Pfam	PF13959	Domain of unknown function (DUF4217)	2.0E-23	IPR025313	Domain of unknown function DUF4217
g2401	807	Pfam	PF00271	Helicase conserved C-terminal domain	4.5E-23	IPR001650	Helicase, C-terminal
g4101	545	Pfam	PF00067	Cytochrome P450	4.6E-31	IPR001128	Cytochrome P450
g5893	813	Pfam	PF14555	UBA-like domain	3.2E-12	-	-
g6276	1577	Pfam	PF01843	DIL domain	9.5E-27	IPR002710	Dilute domain
g6276	1577	Pfam	PF00063	Myosin head (motor domain)	4.7E-262	IPR001609	Myosin head, motor domain
g6276	1577	Pfam	PF00612	IQ calmodulin-binding motif	0.0046	IPR000048	IQ motif, EF-hand binding site
g6276	1577	Pfam	PF00612	IQ calmodulin-binding motif	1.2E-4	IPR000048	IQ motif, EF-hand binding site
g6276	1577	Pfam	PF00612	IQ calmodulin-binding motif	0.0012	IPR000048	IQ motif, EF-hand binding site
g2944	602	Pfam	PF00069	Protein kinase domain	1.4E-12	IPR000719	Protein kinase domain
g3232	358	Pfam	PF00153	Mitochondrial carrier protein	5.7E-13	IPR018108	Mitochondrial substrate/solute carrier
g3232	358	Pfam	PF00153	Mitochondrial carrier protein	3.8E-7	IPR018108	Mitochondrial substrate/solute carrier
g3232	358	Pfam	PF00153	Mitochondrial carrier protein	8.2E-14	IPR018108	Mitochondrial substrate/solute carrier
g115	320	Pfam	PF01008	Initiation factor 2 subunit family	2.5E-46	IPR000649	Initiation factor 2B-related
g1836	410	Pfam	PF00106	short chain dehydrogenase	9.2E-23	IPR002347	Short-chain dehydrogenase/reductase SDR
g5024	289	Pfam	PF05817	Oligosaccharyltransferase subunit Ribophorin II	9.5E-26	IPR008814	Dolichyl-diphosphooligosaccharide--protein glycosyltransferase subunit Swp1
g7529	922	Pfam	PF00225	Kinesin motor domain	7.6E-104	IPR001752	Kinesin motor domain
g2603	737	Pfam	PF06419	Conserved oligomeric complex COG6	1.1E-208	IPR010490	Conserved oligomeric Golgi complex subunit 6
g2496	669	Pfam	PF01363	FYVE zinc finger	9.3E-18	IPR000306	FYVE zinc finger
g2496	669	Pfam	PF11464	Rabenosyn Rab binding domain	6.1E-16	IPR021565	Rabenosyn, Rab binding domain
g5401	544	Pfam	PF12539	Chromosome segregation protein Csm1/Pcs1	1.0E-31	IPR020981	Monopolin complex subunit Csm1/Pcs1, C-terminal
g5243	463	Pfam	PF03727	Hexokinase	6.0E-70	IPR022673	Hexokinase, C-terminal
g5243	463	Pfam	PF00349	Hexokinase	1.6E-67	IPR022672	Hexokinase, N-terminal
g6694	183	Pfam	PF07956	Protein of Unknown function (DUF1690)	5.5E-38	IPR012471	Protein of unknown function DUF1690
g3785	1013	Pfam	PF00012	Hsp70 protein	2.2E-53	IPR013126	Heat shock protein 70 family
g1708	359	Pfam	PF00172	Fungal Zn(2)-Cys(6) binuclear cluster domain	3.9E-8	IPR001138	Zn(2)-C6 fungal-type DNA-binding domain
g4961	661	Pfam	PF03637	Mob1/phocein family	3.4E-24	IPR005301	MOB kinase activator family
g7191	274	Pfam	PF13649	Methyltransferase domain	1.1E-15	IPR041698	Methyltransferase domain 25
g3990	910	Pfam	PF09994	Uncharacterized alpha/beta hydrolase domain (DUF2235)	5.3E-44	IPR018712	Domain of unknown function DUF2235
g247	604	Pfam	PF00498	FHA domain	9.9E-15	IPR000253	Forkhead-associated (FHA) domain
g247	604	Pfam	PF17123	RING-like zinc finger	8.0E-10	IPR001841	Zinc finger, RING-type
g777	781	Pfam	PF00270	DEAD/DEAH box helicase	4.6E-41	IPR011545	DEAD/DEAH box helicase domain
g777	781	Pfam	PF00271	Helicase conserved C-terminal domain	2.7E-25	IPR001650	Helicase, C-terminal
g2705	461	Pfam	PF04194	Programmed cell death protein 2, C-terminal putative domain	1.2E-32	IPR007320	Programmed cell death protein 2, C-terminal
g4617	282	Pfam	PF03358	NADPH-dependent FMN reductase	2.1E-20	IPR005025	NADPH-dependent FMN reductase-like
g7587	231	Pfam	PF11326	Protein of unknown function (DUF3128)	4.8E-27	IPR021475	Protein of unknown function DUF3128
g3119	605	Pfam	PF00481	Protein phosphatase 2C	8.8E-44	IPR001932	PPM-type phosphatase domain
g5728	319	Pfam	PF01988	VIT family	1.7E-62	IPR008217	Ccc1 family
g6749	174	Pfam	PF08555	FAM32A	1.3E-16	IPR013865	Protein FAM32A
g2688	266	Pfam	PF15985	KH domain	1.2E-16	IPR004088	K Homology domain, type 1
g6757	231	Pfam	PF01248	Ribosomal protein L7Ae/L30e/S12e/Gadd45 family	1.3E-17	IPR004038	Ribosomal protein L7Ae/L30e/S12e/Gadd45
g3539	1201	Pfam	PF00179	Ubiquitin-conjugating enzyme	1.0E-6	IPR000608	Ubiquitin-conjugating enzyme E2
g3539	1201	Pfam	PF00644	Poly(ADP-ribose) polymerase catalytic domain	1.1E-9	IPR012317	Poly(ADP-ribose) polymerase, catalytic domain
g7087	1213	Pfam	PF00168	C2 domain	1.6E-17	IPR000008	C2 domain
g7087	1213	Pfam	PF00168	C2 domain	4.3E-8	IPR000008	C2 domain
g1182	431	Pfam	PF11709	Mitochondrial ribosomal protein subunit	5.0E-110	IPR016712	Mitochondrial ribosomal protein MRP51, fungi
g2254	481	Pfam	PF15511	Centromere kinetochore component CENP-T histone fold	9.5E-43	IPR035425	CENP-T/Histone H4, histone fold
g4700	343	Pfam	PF10294	Lysine methyltransferase	9.5E-17	IPR019410	Lysine methyltransferase
g5069	439	Pfam	PF04818	CID domain	6.3E-31	IPR006569	CID domain
g5445	396	Pfam	PF13324	Grap2 and cyclin-D-interacting	1.7E-27	-	-
g6127	951	Pfam	PF01031	Dynamin central region	4.0E-17	IPR000375	Dynamin stalk domain
g6127	951	Pfam	PF00350	Dynamin family	2.1E-15	IPR045063	Dynamin, N-terminal
g752	898	Pfam	PF13191	AAA ATPase domain	8.7E-9	IPR041664	Orc1-like, AAA ATPase domain
g1487	896	Pfam	PF04468	PSP1 C-terminal conserved region	6.5E-28	IPR007557	PSP1, C-terminal
g6053	1031	Pfam	PF00702	haloacid dehalogenase-like hydrolase	3.4E-22	-	-
g6053	1031	Pfam	PF00689	Cation transporting ATPase, C-terminus	1.6E-37	IPR006068	Cation-transporting P-type ATPase, C-terminal
g6053	1031	Pfam	PF00690	Cation transporter/ATPase, N-terminus	6.4E-7	IPR004014	Cation-transporting P-type ATPase, N-terminal
g6053	1031	Pfam	PF00122	E1-E2 ATPase	3.2E-37	-	-
g6208	279	Pfam	PF11807	Mycotoxin biosynthesis protein UstYa	1.3E-43	IPR021765	Mycotoxin biosynthesis protein UstYa-like
g882	338	Pfam	PF02146	Sir2 family	1.9E-37	IPR003000	Sirtuin family
g4481	284	Pfam	PF20150	2EXR family	8.2E-7	IPR045518	2EXR domain
g6526	289	Pfam	PF15375	Domain of unknown function (DUF4602)	1.8E-10	IPR027973	Protein of unknown function DUF4602
g3998	2765	Pfam	PF08240	Alcohol dehydrogenase GroES-like domain	9.6E-6	IPR013154	Alcohol dehydrogenase, N-terminal
g3998	2765	Pfam	PF02801	Beta-ketoacyl synthase, C-terminal domain	2.5E-35	IPR014031	Beta-ketoacyl synthase, C-terminal
g3998	2765	Pfam	PF00107	Zinc-binding dehydrogenase	5.3E-17	IPR013149	Alcohol dehydrogenase-like, C-terminal
g3998	2765	Pfam	PF08659	KR domain	7.8E-58	IPR013968	Polyketide synthase, ketoreductase domain
g3998	2765	Pfam	PF00698	Acyl transferase domain	4.0E-42	IPR014043	Acyl transferase
g3998	2765	Pfam	PF14765	Polyketide synthase dehydratase	1.0E-55	IPR020807	Polyketide synthase, dehydratase domain
g3998	2765	Pfam	PF08242	Methyltransferase domain	2.9E-21	IPR013217	Methyltransferase type 12
g3998	2765	Pfam	PF00550	Phosphopantetheine attachment site	2.4E-6	IPR009081	Phosphopantetheine binding ACP domain
g3998	2765	Pfam	PF00109	Beta-ketoacyl synthase, N-terminal domain	2.4E-58	IPR014030	Beta-ketoacyl synthase, N-terminal
g3998	2765	Pfam	PF16197	Ketoacyl-synthetase C-terminal extension	4.7E-11	IPR032821	Polyketide synthase, C-terminal extension
g5239	633	Pfam	PF13432	Tetratricopeptide repeat	1.2E-6	-	-
g5239	633	Pfam	PF07719	Tetratricopeptide repeat	2.2E-5	IPR013105	Tetratricopeptide repeat 2
g5239	633	Pfam	PF14559	Tetratricopeptide repeat	1.1E-5	-	-
g6630	646	Pfam	PF19086	Terpene synthase family 2, C-terminal metal binding	1.4E-11	-	-
g6630	646	Pfam	PF00348	Polyprenyl synthetase	4.3E-18	IPR000092	Polyprenyl synthetase
g6630	646	Pfam	PF00348	Polyprenyl synthetase	5.4E-13	IPR000092	Polyprenyl synthetase
g627	1207	Pfam	PF02714	Calcium-dependent channel, 7TM region, putative phosphate	3.2E-83	IPR003864	Calcium-dependent channel, 7TM region, putative phosphate
g627	1207	Pfam	PF14703	Cytosolic domain of 10TM putative phosphate transporter	1.1E-11	IPR027815	10TM putative phosphate transporter, cytosolic domain
g627	1207	Pfam	PF14703	Cytosolic domain of 10TM putative phosphate transporter	8.8E-16	IPR027815	10TM putative phosphate transporter, cytosolic domain
g627	1207	Pfam	PF12621	Extracellular tail, of 10TM putative phosphate transporter	2.2E-12	IPR022257	10TM putative phosphate transporter, extracellular tail
g627	1207	Pfam	PF13967	Late exocytosis, associated with Golgi transport	3.4E-47	IPR032880	Calcium permeable stress-gated cation channel 1, N-terminal transmembrane domain
g2589	421	Pfam	PF00108	Thiolase, N-terminal domain	1.8E-90	IPR020616	Thiolase, N-terminal
g2589	421	Pfam	PF02803	Thiolase, C-terminal domain	8.1E-37	IPR020617	Thiolase, C-terminal
g2745	1023	Pfam	PF07521	Zn-dependent metallo-hydrolase RNA specificity domain	1.2E-10	IPR011108	Zn-dependent metallo-hydrolase, RNA specificity domain
g2745	1023	Pfam	PF16661	Metallo-beta-lactamase superfamily domain	1.8E-66	IPR001279	Metallo-beta-lactamase
g2745	1023	Pfam	PF13299	Cleavage and polyadenylation factor 2 C-terminal	5.6E-48	IPR025069	Cleavage and polyadenylation specificity factor 2, C-terminal
g2745	1023	Pfam	PF10996	Beta-Casp domain	2.0E-15	IPR022712	Beta-Casp domain
g926	1279	Pfam	PF08311	Mad3/BUB1 homology region 1	1.9E-43	IPR013212	Mad3/Bub1 homology region 1
g926	1279	Pfam	PF08171	Mad3/BUB1 homology region 2	6.4E-14	IPR012572	Mad3/Bub1 homology region 2
g926	1279	Pfam	PF00069	Protein kinase domain	6.1E-12	IPR000719	Protein kinase domain
g2243	591	Pfam	PF01805	Surp module	1.5E-17	IPR000061	SWAP/Surp
g2243	591	Pfam	PF01805	Surp module	6.0E-20	IPR000061	SWAP/Surp
g2243	591	Pfam	PF12230	Pre-mRNA splicing factor PRP21 like protein	1.1E-54	IPR022030	Splicing factor 3A subunit 1, conserved domain
g3358	821	Pfam	PF09598	Stm1	2.9E-12	IPR019084	Stm1-like, N-terminal
g1951	172	Pfam	PF04628	Sedlin, N-terminal conserved region	1.4E-39	IPR006722	Trafficking protein particle complex subunit 2
g5829	541	Pfam	PF13520	Amino acid permease	8.6E-66	IPR002293	Amino acid/polyamine transporter I
g2006	337	Pfam	PF13646	HEAT repeats	1.8E-9	-	-
g2006	337	Pfam	PF13646	HEAT repeats	1.1E-10	-	-
g7199	237	Pfam	PF00829	Ribosomal prokaryotic L21 protein	3.3E-9	IPR028909	Ribosomal protein L21-like
g2824	281	Pfam	PF02749	Quinolinate phosphoribosyl transferase, N-terminal domain	1.3E-17	IPR022412	Quinolinate phosphoribosyl transferase, N-terminal
g2824	281	Pfam	PF01729	Quinolinate phosphoribosyl transferase, C-terminal domain	3.7E-48	IPR002638	Quinolinate phosphoribosyl transferase, C-terminal
g1391	324	Pfam	PF00565	Staphylococcal nuclease homologue	1.8E-22	IPR016071	Staphylococcal nuclease (SNase-like), OB-fold
g5145	788	Pfam	PF17872	AAA lid domain	7.5E-12	IPR041083	AAA lid domain
g5145	788	Pfam	PF00004	ATPase family associated with various cellular activities (AAA)	1.3E-15	IPR003959	ATPase, AAA-type, core
g618	634	Pfam	PF00075	RNase H	1.2E-10	IPR002156	Ribonuclease H domain
g5711	420	Pfam	PF17111	Fungal N-terminal domain of STAND proteins	1.2E-80	IPR031348	Fungal N-terminal domain of STAND protein
g5191	809	Pfam	PF11443	Domain of unknown function (DUF2828)	1.0E-230	IPR011205	Uncharacterised conserved protein UCP015417, vWA
g2023	159	Pfam	PF05348	Proteasome maturation factor UMP1	4.4E-39	IPR008012	Proteasome maturation factor Ump1
g1085	1607	Pfam	PF00646	F-box domain	3.8E-4	IPR001810	F-box domain
g6141	450	Pfam	PF15508	beta subunit of N-acylethanolamine-hydrolyzing acid amidase	7.1E-13	IPR029130	Acid ceramidase, N-terminal
g2629	241	Pfam	PF07524	Bromodomain associated	5.7E-11	IPR006565	Bromodomain associated domain
g3356	1580	Pfam	PF16335	Domain of unknown function (DUF4965)	5.6E-50	IPR032514	Domain of unknown function DUF4965
g3356	1580	Pfam	PF16335	Domain of unknown function (DUF4965)	1.5E-10	IPR032514	Domain of unknown function DUF4965
g3356	1580	Pfam	PF03950	tRNA synthetases class I (E and Q), anti-codon binding domain	3.1E-42	IPR020059	Glutamyl/glutaminyl-tRNA synthetase, class Ib, anti-codon binding domain
g3356	1580	Pfam	PF00749	tRNA synthetases class I (E and Q), catalytic domain	6.8E-106	IPR020058	Glutamyl/glutaminyl-tRNA synthetase, class Ib, catalytic domain
g3356	1580	Pfam	PF08760	Domain of unknown function (DUF1793)	3.1E-68	IPR014870	Domain of unknown function DUF1793
g3356	1580	Pfam	PF17168	Domain of unknown function (DUF5127)	4.1E-41	IPR033433	Domain of unknown function DUF5127
g7275	97	Pfam	PF10346	Conidiation protein 6	1.6E-17	IPR018824	Conidiation-specific protein 6
g7275	97	Pfam	PF10346	Conidiation protein 6	7.3E-14	IPR018824	Conidiation-specific protein 6
g5594	910	Pfam	PF13632	Glycosyl transferase family group 2	7.9E-57	IPR001173	Glycosyltransferase 2-like
g705	588	Pfam	PF01593	Flavin containing amine oxidoreductase	1.7E-43	IPR002937	Amine oxidase
g5736	855	Pfam	PF04082	Fungal specific transcription factor domain	7.1E-21	IPR007219	Transcription factor domain, fungi
g5736	855	Pfam	PF00172	Fungal Zn(2)-Cys(6) binuclear cluster domain	1.6E-7	IPR001138	Zn(2)-C6 fungal-type DNA-binding domain
g3338	441	Pfam	PF05502	Dynactin p62 family	2.8E-141	IPR008603	Dynactin subunit 4
g2561	496	Pfam	PF00083	Sugar (and other) transporter	5.0E-92	IPR005828	Major facilitator, sugar transporter-like
g3656	103	Pfam	PF15511	Centromere kinetochore component CENP-T histone fold	1.1E-8	IPR035425	CENP-T/Histone H4, histone fold
g3886	469	Pfam	PF00069	Protein kinase domain	1.3E-10	IPR000719	Protein kinase domain
g3886	469	Pfam	PF00069	Protein kinase domain	1.3E-12	IPR000719	Protein kinase domain
g2214	479	Pfam	PF10275	Peptidase C65 Otubain	3.5E-55	IPR019400	Peptidase C65, otubain
g4098	532	Pfam	PF00067	Cytochrome P450	1.7E-55	IPR001128	Cytochrome P450
g5475	1114	Pfam	PF01699	Sodium/calcium exchanger protein	1.9E-9	IPR004837	Sodium/calcium exchanger membrane region
g5475	1114	Pfam	PF01699	Sodium/calcium exchanger protein	1.2E-15	IPR004837	Sodium/calcium exchanger membrane region
g5475	1114	Pfam	PF03733	Inner membrane component domain	2.8E-15	IPR005185	Inner membrane component domain
g6018	366	Pfam	PF04193	PQ loop repeat	8.8E-19	IPR006603	PQ-loop repeat
g6018	366	Pfam	PF04193	PQ loop repeat	6.4E-22	IPR006603	PQ-loop repeat
g5235	280	Pfam	PF04707	PRELI-like family	1.6E-21	IPR006797	PRELI/MSF1 domain
g6373	486	Pfam	PF09751	Nuclear protein Es2	8.9E-141	IPR019148	Nuclear protein DGCR14/ESS-2
g5825	821	Pfam	PF00755	Choline/Carnitine o-acyltransferase	2.9E-192	IPR039551	Choline/carnitine acyltransferase domain
g1336	960	Pfam	PF00400	WD domain, G-beta repeat	3.4E-6	IPR001680	WD40 repeat
g1336	960	Pfam	PF00400	WD domain, G-beta repeat	0.0041	IPR001680	WD40 repeat
g1336	960	Pfam	PF00400	WD domain, G-beta repeat	0.26	IPR001680	WD40 repeat
g1336	960	Pfam	PF00400	WD domain, G-beta repeat	6.8E-5	IPR001680	WD40 repeat
g1336	960	Pfam	PF00400	WD domain, G-beta repeat	0.12	IPR001680	WD40 repeat
g1336	960	Pfam	PF00400	WD domain, G-beta repeat	2.0E-5	IPR001680	WD40 repeat
g1336	960	Pfam	PF00400	WD domain, G-beta repeat	0.1	IPR001680	WD40 repeat
g1336	960	Pfam	PF00400	WD domain, G-beta repeat	3.0E-4	IPR001680	WD40 repeat
g1336	960	Pfam	PF04003	Dip2/Utp12 Family	6.4E-23	IPR007148	Small-subunit processome, Utp12
g3792	230	Pfam	PF05241	EXPERA (EXPanded EBP superfamily)	9.7E-22	-	-
g1479	1120	Pfam	PF00632	HECT-domain (ubiquitin-transferase)	1.1E-76	IPR000569	HECT domain
g4133	72	Pfam	PF06331	Transcription factor TFIIH complex subunit Tfb5	2.1E-24	IPR009400	TFIIH subunit TTDA/Tfb5
g7405	569	Pfam	PF00743	Flavin-binding monooxygenase-like	1.9E-22	IPR020946	Flavin monooxygenase-like
g6866	1333	Pfam	PF03770	Inositol polyphosphate kinase	4.7E-57	IPR005522	Inositol polyphosphate kinase
g3641	695	Pfam	PF14604	Variant SH3 domain	1.4E-9	IPR001452	SH3 domain
g3017	417	Pfam	PF01063	Amino-transferase class IV	7.7E-36	IPR001544	Aminotransferase class IV
g5987	164	Pfam	PF09749	Uncharacterised conserved protein	1.1E-45	IPR027521	U6 snRNA phosphodiesterase 1
g1056	594	Pfam	PF03155	ALG6, ALG8 glycosyltransferase family	8.7E-80	IPR004856	Glycosyl transferase, ALG6/ALG8
g1056	594	Pfam	PF03155	ALG6, ALG8 glycosyltransferase family	1.9E-46	IPR004856	Glycosyl transferase, ALG6/ALG8
g3031	508	Pfam	PF07690	Major Facilitator Superfamily	6.3E-32	IPR011701	Major facilitator superfamily
g1079	313	Pfam	PF00561	alpha/beta hydrolase fold	1.2E-10	IPR000073	Alpha/beta hydrolase fold-1
g1710	728	Pfam	PF00320	GATA zinc finger	2.0E-16	IPR000679	Zinc finger, GATA-type
g5146	450	Pfam	PF00400	WD domain, G-beta repeat	0.0052	IPR001680	WD40 repeat
g5146	450	Pfam	PF00400	WD domain, G-beta repeat	2.1E-9	IPR001680	WD40 repeat
g5146	450	Pfam	PF00400	WD domain, G-beta repeat	5.8E-5	IPR001680	WD40 repeat
g5146	450	Pfam	PF00400	WD domain, G-beta repeat	3.8E-6	IPR001680	WD40 repeat
g5146	450	Pfam	PF00400	WD domain, G-beta repeat	1.9E-6	IPR001680	WD40 repeat
g4816	206	Pfam	PF08229	ER membrane protein SH3	2.3E-81	IPR013248	Secretory component protein Psh3/Shr3
g6586	499	Pfam	PF07690	Major Facilitator Superfamily	6.8E-38	IPR011701	Major facilitator superfamily
g6840	237	Pfam	PF04081	DNA polymerase delta, subunit 4	3.7E-34	IPR007218	DNA polymerase delta, subunit 4
g2469	405	Pfam	PF00144	Beta-lactamase	1.1E-45	IPR001466	Beta-lactamase-related
g1949	595	Pfam	PF04880	NUDE protein, C-terminal conserved region	3.0E-59	IPR006964	NUDE domain
g368	180	Pfam	PF06094	Gamma-glutamyl cyclotransferase, AIG2-like	3.2E-7	IPR009288	Gamma-glutamylcyclotransferase, AIG2-like domain
g5872	293	Pfam	PF04427	Brix domain	2.0E-30	IPR007109	Brix domain
g3037	267	Pfam	PF07650	KH domain	8.3E-12	IPR004044	K Homology domain, type 2
g3037	267	Pfam	PF00189	Ribosomal protein S3, C-terminal domain	2.4E-24	IPR001351	Ribosomal protein S3, C-terminal
g1802	502	Pfam	PF00929	Exonuclease	2.3E-7	IPR013520	Exonuclease, RNase T/DNA polymerase III
g7808	486	Pfam	PF10296	Maintenance of mitochondrial morphology protein 1	2.8E-133	IPR019411	MMM1 domain
g6808	978	Pfam	PF09949	Uncharacterized conserved protein (DUF2183)	8.5E-32	IPR019236	Phosphatidate phosphatase APP1, catalytic domain
g7195	697	Pfam	PF00149	Calcineurin-like phosphoesterase	5.4E-7	IPR004843	Calcineurin-like phosphoesterase domain, ApaH type
g5323	893	Pfam	PF03473	MOSC domain	5.8E-37	IPR005302	Molybdenum cofactor sulfurase, C-terminal
g5323	893	Pfam	PF03476	MOSC N-terminal beta barrel domain	9.4E-25	IPR005303	MOSC, N-terminal beta barrel
g5323	893	Pfam	PF00266	Aminotransferase class-V	6.0E-21	IPR000192	Aminotransferase class V domain
g2251	617	Pfam	PF01425	Amidase	1.3E-74	IPR023631	Amidase signature domain
g3865	562	Pfam	PF05699	hAT family C-terminal dimerisation region	1.6E-9	IPR008906	HAT, C-terminal dimerisation domain
g4874	337	Pfam	PF08588	Protein of unknown function (DUF1769)	1.2E-39	IPR013897	Protein of unknown function DUF1769
g7674	685	Pfam	PF16641	CLIP1 zinc knuckle	2.6E-5	IPR032108	CLIP1, zinc knuckle
g7674	685	Pfam	PF01302	CAP-Gly domain	4.3E-14	IPR000938	CAP Gly-rich domain
g7047	383	Pfam	PF01255	Putative undecaprenyl diphosphate synthase	2.6E-82	IPR001441	Decaprenyl diphosphate synthase-like
g5013	480	Pfam	PF00085	Thioredoxin	2.9E-21	IPR013766	Thioredoxin domain
g5013	480	Pfam	PF00226	DnaJ domain	2.8E-8	IPR001623	DnaJ domain
g5013	480	Pfam	PF06201	PITH domain	6.1E-39	IPR010400	PITH domain
g3448	819	Pfam	PF01805	Surp module	1.0E-8	IPR000061	SWAP/Surp
g2697	313	Pfam	PF11712	Endoplasmic reticulum-based factor for assembly of V-ATPase	1.6E-40	IPR021013	ATPase, vacuolar ER assembly factor, Vma12
g3243	859	Pfam	PF00933	Glycosyl hydrolase family 3 N terminal domain	2.7E-30	IPR001764	Glycoside hydrolase, family 3, N-terminal
g3243	859	Pfam	PF01915	Glycosyl hydrolase family 3 C-terminal domain	1.8E-52	IPR002772	Glycoside hydrolase family 3 C-terminal domain
g3243	859	Pfam	PF14310	Fibronectin type III-like domain	4.0E-16	IPR026891	Fibronectin type III-like domain
g7009	300	Pfam	PF06220	U1 zinc finger	2.3E-8	IPR013085	U1-C, C2H2-type zinc finger
g5951	389	Pfam	PF04389	Peptidase family M28	2.8E-28	IPR007484	Peptidase M28
g4460	653	Pfam	PF00076	RNA recognition motif. (a.k.a. RRM, RBD, or RNP domain)	7.9E-16	IPR000504	RNA recognition motif domain
g4460	653	Pfam	PF00076	RNA recognition motif. (a.k.a. RRM, RBD, or RNP domain)	1.8E-16	IPR000504	RNA recognition motif domain
g6214	571	Pfam	PF12937	F-box-like	2.2E-10	IPR001810	F-box domain
g7601	493	Pfam	PF01070	FMN-dependent dehydrogenase	8.6E-104	IPR000262	FMN-dependent dehydrogenase
g7601	493	Pfam	PF00173	Cytochrome b5-like Heme/Steroid binding domain	1.5E-19	IPR001199	Cytochrome b5-like heme/steroid binding domain
g7345	554	Pfam	PF07690	Major Facilitator Superfamily	7.6E-13	IPR011701	Major facilitator superfamily
g1936	518	Pfam	PF00817	impB/mucB/samB family	4.4E-6	IPR001126	UmuC domain
g1936	518	Pfam	PF11799	impB/mucB/samB family C-terminal domain	4.4E-19	IPR017961	DNA polymerase, Y-family, little finger domain
g1787	630	Pfam	PF00501	AMP-binding enzyme	2.9E-69	IPR000873	AMP-dependent synthetase/ligase
g5073	652	Pfam	PF00175	Oxidoreductase NAD-binding domain	5.8E-9	IPR001433	Oxidoreductase FAD/NAD(P)-binding
g5073	652	Pfam	PF00667	FAD binding domain	1.2E-43	IPR003097	Sulfite reductase [NADPH] flavoprotein alpha-component-like, FAD-binding
g6604	283	Pfam	PF00248	Aldo/keto reductase family	6.6E-39	IPR023210	NADP-dependent oxidoreductase domain
g128	262	Pfam	PF00106	short chain dehydrogenase	2.6E-37	IPR002347	Short-chain dehydrogenase/reductase SDR
g1222	1987	Pfam	PF13976	GAG-pre-integrase domain	4.6E-8	IPR025724	GAG-pre-integrase domain
g1222	1987	Pfam	PF07727	Reverse transcriptase (RNA-dependent DNA polymerase)	3.3E-33	IPR013103	Reverse transcriptase, RNA-dependent DNA polymerase
g1948	2289	Pfam	PF01039	Carboxyl transferase domain	6.7E-192	IPR034733	Acetyl-CoA carboxylase
g1948	2289	Pfam	PF02786	Carbamoyl-phosphate synthase L chain, ATP binding domain	2.4E-52	IPR005479	Carbamoyl-phosphate synthetase large subunit-like, ATP-binding domain
g1948	2289	Pfam	PF00364	Biotin-requiring enzyme	2.3E-14	IPR000089	Biotin/lipoyl attachment
g1948	2289	Pfam	PF00289	Biotin carboxylase, N-terminal domain	3.3E-27	IPR005481	Biotin carboxylase-like, N-terminal domain
g1948	2289	Pfam	PF08326	Acetyl-CoA carboxylase, central region	1.7E-288	IPR013537	Acetyl-CoA carboxylase, central domain
g1948	2289	Pfam	PF02785	Biotin carboxylase C-terminal domain	3.2E-20	IPR005482	Biotin carboxylase, C-terminal
g5274	502	Pfam	PF00266	Aminotransferase class-V	9.4E-44	IPR000192	Aminotransferase class V domain
g6012	568	Pfam	PF00324	Amino acid permease	2.1E-124	IPR004841	Amino acid permease/ SLC12A domain
g7027	648	Pfam	PF00370	FGGY family of carbohydrate kinases, N-terminal domain	4.1E-61	IPR018484	Carbohydrate kinase, FGGY, N-terminal
g7027	648	Pfam	PF02782	FGGY family of carbohydrate kinases, C-terminal domain	9.7E-70	IPR018485	Carbohydrate kinase, FGGY, C-terminal
g7041	470	Pfam	PF07690	Major Facilitator Superfamily	4.5E-21	IPR011701	Major facilitator superfamily
g3593	318	Pfam	PF11969	Scavenger mRNA decapping enzyme C-term binding	6.0E-30	-	-
g3593	318	Pfam	PF05652	Scavenger mRNA decapping enzyme (DcpS) N-terminal	4.0E-34	IPR008594	Scavenger mRNA decapping enzyme DcpS/DCS2
g7185	549	Pfam	PF18018	DNA polymerase delta subunit OB-fold domain	7.5E-41	IPR040663	DNA polymerase delta subunit, OB-fold domain
g7185	549	Pfam	PF04042	DNA polymerase alpha/epsilon subunit B	2.4E-44	IPR007185	DNA polymerase alpha/delta/epsilon, subunit B
g6068	663	Pfam	PF09423	PhoD-like phosphatase	1.2E-43	IPR018946	PhoD-like phosphatase, metallophosphatase domain
g5882	154	Pfam	PF03946	Ribosomal protein L11, N-terminal domain	2.3E-23	IPR020784	Ribosomal protein L11, N-terminal
g5882	154	Pfam	PF00298	Ribosomal protein L11, RNA binding domain	1.6E-27	IPR020783	Ribosomal protein L11, C-terminal
g256	378	Pfam	PF00571	CBS domain	8.0E-4	IPR000644	CBS domain
g256	378	Pfam	PF00571	CBS domain	0.0044	IPR000644	CBS domain
g256	378	Pfam	PF00571	CBS domain	1.9E-10	IPR000644	CBS domain
g2539	207	Pfam	PF08718	Glycolipid transfer protein (GLTP)	7.2E-49	IPR014830	Glycolipid transfer protein domain
g946	618	Pfam	PF00170	bZIP transcription factor	1.4E-7	IPR004827	Basic-leucine zipper domain
g946	618	Pfam	PF08601	Transcription factor PAP1	2.8E-116	IPR013910	Transcription factor PAP1
g5030	1071	Pfam	PF04192	Utp21 specific WD40 associated putative domain	9.4E-76	IPR007319	Small-subunit processome, Utp21
g5030	1071	Pfam	PF00400	WD domain, G-beta repeat	5.1E-5	IPR001680	WD40 repeat
g7291	481	Pfam	PF00250	Forkhead domain	4.3E-21	IPR001766	Fork head domain
g1889	835	Pfam	PF00621	RhoGEF domain	1.2E-17	IPR000219	Dbl homology (DH) domain
g7140	366	Pfam	PF00107	Zinc-binding dehydrogenase	1.2E-20	IPR013149	Alcohol dehydrogenase-like, C-terminal
g7140	366	Pfam	PF08240	Alcohol dehydrogenase GroES-like domain	1.2E-26	IPR013154	Alcohol dehydrogenase, N-terminal
g4849	601	Pfam	PF01866	Putative diphthamide synthesis protein	7.4E-83	IPR016435	Diphthamide synthesis DPH1/DPH2
g6601	244	Pfam	PF13419	Haloacid dehalogenase-like hydrolase	1.2E-21	IPR041492	Haloacid dehalogenase-like hydrolase
g7502	597	Pfam	PF00743	Flavin-binding monooxygenase-like	5.2E-8	IPR020946	Flavin monooxygenase-like
g2213	501	Pfam	PF01399	PCI domain	2.9E-18	IPR000717	Proteasome component (PCI) domain
g7610	299	Pfam	PF01738	Dienelactone hydrolase family	1.1E-21	IPR002925	Dienelactone hydrolase
g5385	809	Pfam	PF13639	Ring finger domain	1.3E-11	IPR001841	Zinc finger, RING-type
g7125	1809	Pfam	PF13087	AAA domain	2.1E-37	IPR041679	DNA2/NAM7 helicase-like, C-terminal
g7125	1809	Pfam	PF00642	Zinc finger C-x8-C-x5-C-x3-H type (and similar)	2.3E-6	IPR000571	Zinc finger, CCCH-type
g7125	1809	Pfam	PF13086	AAA domain	1.4E-24	IPR041677	DNA2/NAM7 helicase, helicase domain
g672	462	Pfam	PF00561	alpha/beta hydrolase fold	5.6E-13	IPR000073	Alpha/beta hydrolase fold-1
g4625	154	Pfam	PF01381	Helix-turn-helix	9.7E-12	IPR001387	Cro/C1-type helix-turn-helix domain
g4625	154	Pfam	PF08523	Multiprotein bridging factor 1	4.1E-27	IPR013729	Multiprotein bridging factor 1, N-terminal
g7390	200	Pfam	PF04442	Cytochrome c oxidase assembly protein CtaG/Cox11	5.0E-61	IPR007533	Cytochrome c oxidase assembly protein CtaG/Cox11
g1993	1190	Pfam	PF00806	Pumilio-family RNA binding repeat	0.011	IPR001313	Pumilio RNA-binding repeat
g1993	1190	Pfam	PF00806	Pumilio-family RNA binding repeat	0.012	IPR001313	Pumilio RNA-binding repeat
g1993	1190	Pfam	PF00806	Pumilio-family RNA binding repeat	9.0E-5	IPR001313	Pumilio RNA-binding repeat
g1993	1190	Pfam	PF00076	RNA recognition motif. (a.k.a. RRM, RBD, or RNP domain)	3.3E-9	IPR000504	RNA recognition motif domain
g4562	530	Pfam	PF00171	Aldehyde dehydrogenase family	2.2E-164	IPR015590	Aldehyde dehydrogenase domain
g3766	859	Pfam	PF02724	CDC45-like protein	9.0E-245	IPR003874	CDC45 family
g4444	334	Pfam	PF07052	Hepatocellular carcinoma-associated antigen 59	4.5E-18	IPR010756	Telomere length and silencing protein 1
g2435	337	Pfam	PF13489	Methyltransferase domain	3.0E-18	-	-
g5681	121	Pfam	PF01920	Prefoldin subunit	8.2E-20	IPR002777	Prefoldin beta-like
g7758	800	Pfam	PF02844	Phosphoribosylglycinamide synthetase, N domain	7.7E-36	IPR020562	Phosphoribosylglycinamide synthetase, N-terminal
g7758	800	Pfam	PF02843	Phosphoribosylglycinamide synthetase, C domain	4.6E-29	IPR020560	Phosphoribosylglycinamide synthetase, C-domain
g7758	800	Pfam	PF00586	AIR synthase related protein, N-terminal domain	4.5E-16	IPR016188	PurM-like, N-terminal domain
g7758	800	Pfam	PF02769	AIR synthase related protein, C-terminal domain	6.8E-34	IPR010918	PurM-like, C-terminal domain
g7758	800	Pfam	PF01071	Phosphoribosylglycinamide synthetase, ATP-grasp (A) domain	1.0E-83	IPR020561	Phosphoribosylglycinamide synthetase, ATP-grasp (A) domain
g5037	561	Pfam	PF01485	IBR domain, a half RING-finger domain	1.5E-8	IPR002867	IBR domain
g5277	1011	Pfam	PF17917	RNase H-like domain found in reverse transcriptase	1.7E-32	IPR041373	Reverse transcriptase, RNase H-like domain
g5277	1011	Pfam	PF00078	Reverse transcriptase (RNA-dependent DNA polymerase)	5.8E-25	IPR000477	Reverse transcriptase domain
g5277	1011	Pfam	PF17921	Integrase zinc binding domain	8.6E-12	IPR041588	Integrase zinc-binding domain
g5277	1011	Pfam	PF00665	Integrase core domain	3.0E-11	IPR001584	Integrase, catalytic core
g3521	544	Pfam	PF00408	Phosphoglucomutase/phosphomannomutase, C-terminal domain	5.3E-12	IPR005843	Alpha-D-phosphohexomutase, C-terminal
g3521	544	Pfam	PF02878	Phosphoglucomutase/phosphomannomutase, alpha/beta/alpha domain I	1.2E-7	IPR005844	Alpha-D-phosphohexomutase, alpha/beta/alpha domain I
g3521	544	Pfam	PF02878	Phosphoglucomutase/phosphomannomutase, alpha/beta/alpha domain I	6.6E-6	IPR005844	Alpha-D-phosphohexomutase, alpha/beta/alpha domain I
g5549	577	Pfam	PF00078	Reverse transcriptase (RNA-dependent DNA polymerase)	4.4E-26	IPR000477	Reverse transcriptase domain
g478	446	Pfam	PF00226	DnaJ domain	4.2E-21	IPR001623	DnaJ domain
g478	446	Pfam	PF01556	DnaJ C terminal domain	1.5E-38	IPR002939	Chaperone DnaJ, C-terminal
g478	446	Pfam	PF00684	DnaJ central domain	1.6E-12	IPR001305	Heat shock protein DnaJ, cysteine-rich domain
g1083	191	Pfam	PF01161	Phosphatidylethanolamine-binding protein	1.2E-20	IPR008914	Phosphatidylethanolamine-binding protein
g4398	330	Pfam	PF00970	Oxidoreductase FAD-binding domain	1.9E-22	IPR008333	Flavoprotein pyridine nucleotide cytochrome reductase-like, FAD-binding domain
g4398	330	Pfam	PF00175	Oxidoreductase NAD-binding domain	1.3E-31	IPR001433	Oxidoreductase FAD/NAD(P)-binding
g3241	365	Pfam	PF09451	Autophagy-related protein 27	2.8E-11	IPR018939	Autophagy-related protein 27
g7186	303	Pfam	PF13460	NAD(P)H-binding	4.2E-14	IPR016040	NAD(P)-binding domain
g686	256	Pfam	PF09769	Apolipoprotein O	4.8E-43	IPR019166	MICOS complex subunit MIC26/MIC27
g390	414	Pfam	PF03435	Saccharopine dehydrogenase NADP binding domain	6.0E-19	IPR005097	Saccharopine dehydrogenase, NADP binding domain
g3434	703	Pfam	PF00106	short chain dehydrogenase	3.9E-44	IPR002347	Short-chain dehydrogenase/reductase SDR
g3434	703	Pfam	PF01237	Oxysterol-binding protein	8.0E-51	IPR000648	Oxysterol-binding protein
g563	1249	Pfam	PF03522	Solute carrier family 12	1.5E-9	IPR018491	SLC12A transporter, C-terminal
g563	1249	Pfam	PF03522	Solute carrier family 12	1.3E-7	IPR018491	SLC12A transporter, C-terminal
g563	1249	Pfam	PF00324	Amino acid permease	6.4E-60	IPR004841	Amino acid permease/ SLC12A domain
g6837	659	Pfam	PF00285	Citrate synthase, C-terminal domain	4.4E-18	IPR002020	Citrate synthase
g6837	659	Pfam	PF02629	CoA binding domain	3.4E-19	IPR003781	CoA-binding
g6837	659	Pfam	PF00549	CoA-ligase	9.7E-14	IPR005811	ATP-citrate lyase/succinyl-CoA ligase
g6863	1748	Pfam	PF13855	Leucine rich repeat	4.1E-8	IPR001611	Leucine-rich repeat
g727	197	Pfam	PF09349	OHCU decarboxylase	1.5E-42	IPR018020	Oxo-4-hydroxy-4-carboxy-5-ureidoimidazoline decarboxylase
g5139	339	Pfam	PF13279	Thioesterase-like superfamily	2.8E-8	-	-
g3906	545	Pfam	PF00172	Fungal Zn(2)-Cys(6) binuclear cluster domain	5.4E-8	IPR001138	Zn(2)-C6 fungal-type DNA-binding domain
g3906	545	Pfam	PF11951	Fungal specific transcription factor domain	2.2E-6	IPR021858	Fungal transcription factor
g7771	212	Pfam	PF13646	HEAT repeats	2.1E-9	-	-
g7771	212	Pfam	PF08609	Nucleotide exchange factor Fes1	3.7E-29	IPR013918	Nucleotide exchange factor Fes1
g5811	1494	Pfam	PF17109	fungal STAND N-terminal Goodbye domain	5.7E-37	IPR031350	Fungal STAND N-terminal Goodbye domain
g2356	593	Pfam	PF13833	EF-hand domain pair	5.9E-4	IPR002048	EF-hand domain
g2356	593	Pfam	PF00153	Mitochondrial carrier protein	1.0E-18	IPR018108	Mitochondrial substrate/solute carrier
g2356	593	Pfam	PF00153	Mitochondrial carrier protein	1.3E-22	IPR018108	Mitochondrial substrate/solute carrier
g2356	593	Pfam	PF00153	Mitochondrial carrier protein	4.9E-20	IPR018108	Mitochondrial substrate/solute carrier
g2356	593	Pfam	PF13499	EF-hand domain pair	1.2E-11	IPR002048	EF-hand domain
g5337	395	Pfam	PF06391	CDK-activating kinase assembly factor MAT1	2.0E-42	IPR015877	Cdk-activating kinase assembly factor MAT1, centre
g5337	395	Pfam	PF17121	Zinc finger, C3HC4 type (RING finger)	4.5E-33	IPR001841	Zinc finger, RING-type
g6084	446	Pfam	PF02969	TATA box binding protein associated factor (TAF)	1.7E-23	IPR004823	TATA box binding protein associated factor (TAF), histone-like fold domain
g6084	446	Pfam	PF07571	TAF6 C-terminal HEAT repeat domain	1.0E-30	IPR011442	TAF6, C-terminal HEAT repeat domain
g7031	447	Pfam	PF00106	short chain dehydrogenase	5.6E-7	IPR002347	Short-chain dehydrogenase/reductase SDR
g367	817	Pfam	PF02933	Cell division protein 48 (CDC48), domain 2	4.1E-8	IPR004201	CDC48, domain 2
g367	817	Pfam	PF17862	AAA+ lid domain	4.9E-10	IPR041569	AAA ATPase, AAA+ lid domain
g367	817	Pfam	PF17862	AAA+ lid domain	9.5E-14	IPR041569	AAA ATPase, AAA+ lid domain
g367	817	Pfam	PF09336	Vps4 C terminal oligomerisation domain	4.1E-5	IPR015415	Vps4 oligomerisation, C-terminal
g367	817	Pfam	PF02359	Cell division protein 48 (CDC48), N-terminal domain	1.7E-17	IPR003338	CDC48, N-terminal subdomain
g367	817	Pfam	PF00004	ATPase family associated with various cellular activities (AAA)	4.3E-46	IPR003959	ATPase, AAA-type, core
g367	817	Pfam	PF00004	ATPase family associated with various cellular activities (AAA)	9.1E-47	IPR003959	ATPase, AAA-type, core
g2314	269	Pfam	PF00583	Acetyltransferase (GNAT) family	4.1E-9	IPR000182	GNAT domain
g6844	313	Pfam	PF02866	lactate/malate dehydrogenase, alpha/beta C-terminal domain	2.0E-15	IPR022383	Lactate/malate dehydrogenase, C-terminal
g6844	313	Pfam	PF00056	lactate/malate dehydrogenase, NAD binding domain	7.1E-27	IPR001236	Lactate/malate dehydrogenase, N-terminal
g1121	258	Pfam	PF09802	Preprotein translocase subunit Sec66	3.5E-82	IPR018624	Translocation protein Sec66
g223	449	Pfam	PF00892	EamA-like transporter family	1.9E-8	IPR000620	EamA domain
g223	449	Pfam	PF13127	Protein of unknown function (DUF3955)	1.9E-7	IPR025016	Protein of unknown function DUF3955
g3402	980	Pfam	PF01388	ARID/BRIGHT DNA binding domain	1.5E-16	IPR001606	ARID DNA-binding domain
g5645	206	Pfam	PF12850	Calcineurin-like phosphoesterase superfamily domain	1.7E-13	IPR024654	Calcineurin-like phosphoesterase domain, lpxH-type
g3065	303	Pfam	PF10153	rRNA-processing protein Efg1	5.7E-32	IPR019310	rRNA-processing protein Efg1
g6980	396	Pfam	PF13181	Tetratricopeptide repeat	1.9E-4	IPR019734	Tetratricopeptide repeat
g5599	1219	Pfam	PF02194	PXA domain	1.5E-49	IPR003114	Phox-associated domain
g5599	1219	Pfam	PF08628	Sorting nexin C terminal	6.6E-25	IPR013937	Sorting nexin, C-terminal
g5599	1219	Pfam	PF00615	Regulator of G protein signaling domain	5.7E-9	IPR016137	RGS domain
g5599	1219	Pfam	PF00787	PX domain	1.1E-17	IPR001683	Phox homology
g6203	594	Pfam	PF00854	POT family	7.9E-81	IPR000109	Proton-dependent oligopeptide transporter family
g6484	661	Pfam	PF02018	Carbohydrate binding domain	6.8E-6	IPR003305	Carbohydrate-binding, CenC-like
g1450	544	Pfam	PF03031	NLI interacting factor-like phosphatase	1.3E-54	IPR004274	FCP1 homology domain
g2389	623	Pfam	PF00890	FAD binding domain	1.6E-78	IPR003953	FAD-dependent oxidoreductase 2, FAD binding domain
g3264	490	Pfam	PF00069	Protein kinase domain	1.3E-62	IPR000719	Protein kinase domain
g7473	835	Pfam	PF08539	HbrB-like	1.3E-46	IPR013745	TORC2 component Bit61/PRR5
g4256	586	Pfam	PF03147	Ferredoxin-fold anticodon binding domain	1.6E-29	IPR005121	Ferrodoxin-fold anticodon-binding domain
g4256	586	Pfam	PF01409	tRNA synthetases class II core domain (F)	3.5E-19	IPR002319	Phenylalanyl-tRNA synthetase
g4256	586	Pfam	PF01409	tRNA synthetases class II core domain (F)	2.9E-23	IPR002319	Phenylalanyl-tRNA synthetase
g7170	813	Pfam	PF17207	MCM OB domain	4.5E-33	IPR033762	MCM OB domain
g7170	813	Pfam	PF17855	MCM AAA-lid domain	1.5E-20	IPR041562	MCM, AAA-lid domain
g7170	813	Pfam	PF00493	MCM P-loop domain	8.7E-103	IPR001208	MCM domain
g7170	813	Pfam	PF14551	MCM N-terminal domain	2.0E-15	IPR027925	MCM N-terminal domain
g4128	368	Pfam	PF13391	HNH endonuclease	1.3E-12	IPR003615	HNH nuclease
g7903	271	Pfam	PF14560	Ubiquitin-like domain	5.6E-17	IPR000626	Ubiquitin-like domain
g7903	271	Pfam	PF01302	CAP-Gly domain	9.3E-28	IPR000938	CAP Gly-rich domain
g6443	1004	Pfam	PF03828	Cid1 family poly A polymerase	4.6E-16	IPR002058	PAP/25A-associated
g6443	1004	Pfam	PF19088	TUTase nucleotidyltransferase domain	7.4E-16	IPR045100	TUTase nucleotidyltransferase domain
g2703	693	Pfam	PF01756	Acyl-CoA oxidase	7.1E-43	IPR002655	Acyl-CoA oxidase, C-terminal
g2703	693	Pfam	PF14749	Acyl-coenzyme A oxidase N-terminal	5.9E-22	IPR029320	Acyl-coenzyme A oxidase, N-terminal
g6271	157	Pfam	PF01125	G10 protein	1.0E-59	IPR001748	G10 protein
g7518	677	Pfam	PF00069	Protein kinase domain	3.4E-44	IPR000719	Protein kinase domain
g380	492	Pfam	PF05028	Poly (ADP-ribose) glycohydrolase (PARG)	1.2E-62	IPR046372	Poly (ADP-ribose) glycohydrolase (PARG), catalytic domain
g601	259	Pfam	PF00227	Proteasome subunit	3.4E-30	IPR001353	Proteasome, subunit alpha/beta
g6360	450	Pfam	PF02213	GYF domain	1.4E-8	IPR003169	GYF domain
g1903	250	Pfam	PF10187	FAM192A/Fyv6, N-terminal domain	6.9E-34	IPR019331	FAM192A/Fyv6, N-terminal
g1512	133	Pfam	PF09809	Mitochondrial ribosomal protein L27	1.1E-12	IPR019189	Ribosomal protein L27/L41, mitochondrial
g6287	118	Pfam	PF05129	Transcription elongation factor Elf1 like	2.1E-29	IPR007808	Transcription elongation factor 1
g1370	451	Pfam	PF00566	Rab-GTPase-TBC domain	1.1E-26	IPR000195	Rab-GTPase-TBC domain
g2126	368	Pfam	PF00615	Regulator of G protein signaling domain	5.4E-8	IPR016137	RGS domain
g3932	318	Pfam	PF04909	Amidohydrolase	2.5E-24	IPR006680	Amidohydrolase-related
g6632	711	Pfam	PF06472	ABC transporter transmembrane region 2	1.0E-104	IPR011527	ABC transporter type 1, transmembrane domain
g6632	711	Pfam	PF00005	ABC transporter	2.7E-18	IPR003439	ABC transporter-like, ATP-binding domain
g7200	872	Pfam	PF00069	Protein kinase domain	1.2E-46	IPR000719	Protein kinase domain
g281	288	Pfam	PF01636	Phosphotransferase enzyme family	4.5E-12	IPR002575	Aminoglycoside phosphotransferase
g1960	605	Pfam	PF04889	Cwf15/Cwc15 cell cycle control protein	5.0E-83	IPR006973	Pre-mRNA-splicing factor Cwf15/Cwc15
g7977	1131	Pfam	PF08264	Anticodon-binding domain of tRNA ligase	6.3E-13	IPR013155	Methionyl/Valyl/Leucyl/Isoleucyl-tRNA synthetase, anticodon-binding
g7977	1131	Pfam	PF00133	tRNA synthetases class I (I, L, M and V)	7.9E-26	IPR002300	Aminoacyl-tRNA synthetase, class Ia
g7977	1131	Pfam	PF00133	tRNA synthetases class I (I, L, M and V)	8.0E-8	IPR002300	Aminoacyl-tRNA synthetase, class Ia
g1616	1165	Pfam	PF06479	Ribonuclease 2-5A	6.3E-40	IPR010513	KEN domain
g1616	1165	Pfam	PF00069	Protein kinase domain	2.5E-30	IPR000719	Protein kinase domain
g1616	1165	Pfam	PF00069	Protein kinase domain	8.1E-9	IPR000719	Protein kinase domain
g3687	309	Pfam	PF00106	short chain dehydrogenase	1.9E-7	IPR002347	Short-chain dehydrogenase/reductase SDR
g3687	309	Pfam	PF00106	short chain dehydrogenase	4.8E-20	IPR002347	Short-chain dehydrogenase/reductase SDR
g620	1072	Pfam	PF00122	E1-E2 ATPase	1.5E-45	-	-
g620	1072	Pfam	PF00690	Cation transporter/ATPase, N-terminus	9.1E-22	IPR004014	Cation-transporting P-type ATPase, N-terminal
g620	1072	Pfam	PF00689	Cation transporting ATPase, C-terminus	6.5E-44	IPR006068	Cation-transporting P-type ATPase, C-terminal
g620	1072	Pfam	PF00702	haloacid dehalogenase-like hydrolase	6.3E-18	-	-
g126	518	Pfam	PF00067	Cytochrome P450	1.3E-68	IPR001128	Cytochrome P450
g1251	650	Pfam	PF05699	hAT family C-terminal dimerisation region	2.3E-11	IPR008906	HAT, C-terminal dimerisation domain
g2191	264	Pfam	PF01227	GTP cyclohydrolase I	5.1E-71	IPR020602	GTP cyclohydrolase I domain
g3050	1366	Pfam	PF00023	Ankyrin repeat	0.0023	IPR002110	Ankyrin repeat
g3050	1366	Pfam	PF01248	Ribosomal protein L7Ae/L30e/S12e/Gadd45 family	1.9E-25	IPR004038	Ribosomal protein L7Ae/L30e/S12e/Gadd45
g3050	1366	Pfam	PF12796	Ankyrin repeats (3 copies)	2.2E-8	IPR002110	Ankyrin repeat
g3348	422	Pfam	PF08022	FAD-binding domain	4.1E-14	IPR013112	FAD-binding 8
g3348	422	Pfam	PF08030	Ferric reductase NAD binding domain	1.1E-14	IPR013121	Ferric reductase, NAD binding domain
g3348	422	Pfam	PF01794	Ferric reductase like transmembrane component	1.7E-18	IPR013130	Ferric reductase transmembrane component-like domain
g3197	356	Pfam	PF00226	DnaJ domain	8.3E-23	IPR001623	DnaJ domain
g12	604	Pfam	PF04068	Possible Fer4-like domain in RNase L inhibitor, RLI	2.9E-14	IPR007209	RNase L inhibitor RLI-like, possible metal-binding domain
g12	604	Pfam	PF00037	4Fe-4S binding domain	7.3E-5	IPR017896	4Fe-4S ferredoxin-type, iron-sulphur binding domain
g12	604	Pfam	PF00005	ABC transporter	1.3E-15	IPR003439	ABC transporter-like, ATP-binding domain
g12	604	Pfam	PF00005	ABC transporter	6.9E-16	IPR003439	ABC transporter-like, ATP-binding domain
g3847	184	Pfam	PF00237	Ribosomal protein L22p/L17e	1.2E-38	IPR001063	Ribosomal protein L22/L17
g641	1117	Pfam	PF11923	NFACT protein C-terminal domain	3.0E-35	IPR021846	NFACT protein, C-terminal
g641	1117	Pfam	PF05670	NFACT protein RNA binding domain	3.5E-27	IPR008532	NFACT, RNA-binding domain
g641	1117	Pfam	PF05833	NFACT N-terminal and middle domains	2.4E-35	-	-
g5059	127	Pfam	PF02627	Carboxymuconolactone decarboxylase family	3.9E-19	IPR003779	Carboxymuconolactone decarboxylase-like
g1652	1282	Pfam	PF00069	Protein kinase domain	5.7E-31	IPR000719	Protein kinase domain
g1652	1282	Pfam	PF00704	Glycosyl hydrolases family 18	2.6E-42	IPR001223	Glycoside hydrolase family 18, catalytic domain
g1652	1282	Pfam	PF00023	Ankyrin repeat	0.027	IPR002110	Ankyrin repeat
g6810	374	Pfam	PF11566	PI31 proteasome regulator N-terminal	4.5E-51	IPR021625	PI31 proteasome regulator, N-terminal
g6810	374	Pfam	PF08577	PI31 proteasome regulator	2.9E-18	IPR013886	PI31 proteasome regulator, C-terminal
g5550	460	Pfam	PF14529	Endonuclease-reverse transcriptase	4.2E-18	IPR005135	Endonuclease/exonuclease/phosphatase
g783	256	Pfam	PF01195	Peptidyl-tRNA hydrolase	1.1E-10	IPR001328	Peptidyl-tRNA hydrolase
g783	256	Pfam	PF01195	Peptidyl-tRNA hydrolase	2.4E-7	IPR001328	Peptidyl-tRNA hydrolase
g1105	209	Pfam	PF13462	Thioredoxin	3.6E-10	IPR012336	Thioredoxin-like fold
g3196	313	Pfam	PF01459	Eukaryotic porin	3.6E-69	IPR027246	Eukaryotic porin/Tom40
g7809	175	Pfam	PF03079	ARD/ARD' family	9.0E-46	IPR004313	Acireductone dioxygenase ARD family
g7500	474	Pfam	PF11905	Domain of unknown function (DUF3425)	3.1E-7	IPR021833	Protein of unknown function DUF3425
g4362	368	Pfam	PF01556	DnaJ C terminal domain	4.2E-27	IPR002939	Chaperone DnaJ, C-terminal
g4362	368	Pfam	PF00684	DnaJ central domain	4.6E-17	IPR001305	Heat shock protein DnaJ, cysteine-rich domain
g1311	1054	Pfam	PF19282	Exportin-T	0.0	IPR045546	Exportin-T, C-terminal domain
g1311	1054	Pfam	PF08389	Exportin 1-like protein	2.1E-38	IPR013598	Exportin-1/Importin-beta-like
g6201	549	Pfam	PF00276	Ribosomal protein L23	1.3E-10	IPR013025	Ribosomal protein L25/L23
g6201	549	Pfam	PF00069	Protein kinase domain	3.3E-18	IPR000719	Protein kinase domain
g765	301	Pfam	PF03194	LUC7 N_terminus	7.0E-74	IPR004882	Luc7-related
g6814	295	Pfam	PF13419	Haloacid dehalogenase-like hydrolase	5.8E-16	IPR041492	Haloacid dehalogenase-like hydrolase
g5991	880	Pfam	PF00567	Tudor domain	4.1E-25	IPR002999	Tudor domain
g5991	880	Pfam	PF00565	Staphylococcal nuclease homologue	1.2E-5	IPR016071	Staphylococcal nuclease (SNase-like), OB-fold
g5991	880	Pfam	PF00565	Staphylococcal nuclease homologue	1.7E-11	IPR016071	Staphylococcal nuclease (SNase-like), OB-fold
g5991	880	Pfam	PF00565	Staphylococcal nuclease homologue	2.4E-21	IPR016071	Staphylococcal nuclease (SNase-like), OB-fold
g5991	880	Pfam	PF00565	Staphylococcal nuclease homologue	1.7E-26	IPR016071	Staphylococcal nuclease (SNase-like), OB-fold
g4253	385	Pfam	PF10282	Lactonase, 7-bladed beta-propeller	1.1E-84	IPR019405	Lactonase, 7-bladed beta propeller
g7040	868	Pfam	PF15456	Up-regulated During Septation	4.4E-42	IPR029191	Up-regulated during septation protein 1
g7718	158	Pfam	PF03221	Tc5 transposase DNA-binding domain	7.4E-15	IPR006600	HTH CenpB-type DNA-binding domain
g2718	693	Pfam	PF07093	SGT1 protein	7.9E-10	IPR010770	Ecd family
g2718	693	Pfam	PF07093	SGT1 protein	3.7E-81	IPR010770	Ecd family
g4887	210	Pfam	PF16205	Ribosomal_S17 N-terminal	9.1E-19	IPR032440	40S ribosomal protein S11, N-terminal
g4887	210	Pfam	PF16205	Ribosomal_S17 N-terminal	2.9E-7	IPR032440	40S ribosomal protein S11, N-terminal
g4887	210	Pfam	PF00366	Ribosomal protein S17	4.1E-27	IPR000266	Ribosomal protein S17/S11
g6685	337	Pfam	PF01419	Jacalin-like lectin domain	1.1E-5	IPR001229	Jacalin-like lectin domain
g6685	337	Pfam	PF01117	Aerolysin toxin	5.2E-6	IPR005830	Aerolysin
g612	176	Pfam	PF03208	PRA1 family protein	8.0E-36	IPR004895	Prenylated rab acceptor PRA1
g4203	176	Pfam	PF03208	PRA1 family protein	8.0E-36	IPR004895	Prenylated rab acceptor PRA1
g3146	254	Pfam	PF13561	Enoyl-(Acyl carrier protein) reductase	1.2E-46	-	-
g7649	1137	Pfam	PF05648	Peroxisomal biogenesis factor 11 (PEX11)	3.6E-9	IPR008733	Peroxisomal biogenesis factor 11
g7649	1137	Pfam	PF02516	Oligosaccharyl transferase STT3 subunit	3.2E-140	IPR003674	Oligosaccharyl transferase, STT3 subunit
g5315	119	Pfam	PF05347	Complex 1 protein (LYR family)	5.9E-7	IPR008011	Complex 1 LYR protein domain
g3156	313	Pfam	PF01467	Cytidylyltransferase-like	1.7E-4	IPR004821	Cytidyltransferase-like domain
g5272	1360	Pfam	PF00078	Reverse transcriptase (RNA-dependent DNA polymerase)	1.5E-31	IPR000477	Reverse transcriptase domain
g5272	1360	Pfam	PF14529	Endonuclease-reverse transcriptase	9.4E-17	IPR005135	Endonuclease/exonuclease/phosphatase
g1838	240	Pfam	PF14273	Domain of unknown function (DUF4360)	1.7E-70	IPR025649	Protein of unknown function DUF4360
g209	1071	Pfam	PF00069	Protein kinase domain	3.1E-59	IPR000719	Protein kinase domain
g209	1071	Pfam	PF02185	Hr1 repeat	4.8E-13	IPR011072	HR1 rho-binding domain
g209	1071	Pfam	PF02185	Hr1 repeat	1.9E-15	IPR011072	HR1 rho-binding domain
g209	1071	Pfam	PF00433	Protein kinase C terminal domain	2.3E-13	IPR017892	Protein kinase, C-terminal
g209	1071	Pfam	PF00130	Phorbol esters/diacylglycerol binding domain (C1 domain)	2.0E-7	IPR002219	Protein kinase C-like, phorbol ester/diacylglycerol-binding domain
g209	1071	Pfam	PF00130	Phorbol esters/diacylglycerol binding domain (C1 domain)	3.1E-12	IPR002219	Protein kinase C-like, phorbol ester/diacylglycerol-binding domain
g209	1071	Pfam	PF00168	C2 domain	6.8E-7	IPR000008	C2 domain
g2409	2563	Pfam	PF14228	Cell morphogenesis central region	1.1E-18	IPR029473	Cell morphogenesis central region
g2409	2563	Pfam	PF14228	Cell morphogenesis central region	1.1E-11	IPR029473	Cell morphogenesis central region
g2409	2563	Pfam	PF14228	Cell morphogenesis central region	2.5E-4	IPR029473	Cell morphogenesis central region
g2409	2563	Pfam	PF14225	Cell morphogenesis C-terminal	5.9E-91	IPR025481	Cell morphogenesis protein C-terminal
g2409	2563	Pfam	PF14222	Cell morphogenesis N-terminal	2.1E-222	IPR025614	Cell morphogenesis protein N-terminal
g3553	791	Pfam	PF00867	XPG I-region	2.0E-20	IPR006086	XPG-I domain
g3553	791	Pfam	PF00752	XPG N-terminal domain	2.7E-8	IPR006085	XPG, N-terminal
g3553	791	Pfam	PF18380	Holliday junction resolvase Gen1 C-terminal domain	1.4E-15	IPR041177	Holliday junction resolvase Gen1, C-terminal domain
g5751	183	Pfam	PF00025	ADP-ribosylation factor family	6.8E-79	IPR006689	Small GTPase superfamily, ARF/SAR type
g4237	775	Pfam	PF00069	Protein kinase domain	2.7E-56	IPR000719	Protein kinase domain
g293	630	Pfam	PF13812	Pentatricopeptide repeat domain	2.9E-7	IPR002885	Pentatricopeptide repeat
g293	630	Pfam	PF12921	Mitochondrial ATPase expression	1.7E-29	IPR024319	ATPase expression protein 2, mitochondrial
g3294	502	Pfam	PF02179	BAG domain	4.0E-16	IPR003103	BAG domain
g2312	758	Pfam	PF09118	Domain of unknown function (DUF1929)	1.6E-25	IPR015202	Galactose oxidase-like, Early set domain
g2312	758	Pfam	PF07250	Glyoxal oxidase N-terminus	1.2E-40	IPR009880	Glyoxal oxidase, N-terminal
g7535	317	Pfam	PF04479	RTA1 like protein	2.0E-69	IPR007568	RTA-like protein
g6950	317	Pfam	PF04479	RTA1 like protein	2.0E-69	IPR007568	RTA-like protein
g838	635	Pfam	PF00400	WD domain, G-beta repeat	2.1E-4	IPR001680	WD40 repeat
g591	694	Pfam	PF13522	Glutamine amidotransferase domain	2.7E-16	-	-
g591	694	Pfam	PF01380	SIS domain	5.5E-32	IPR001347	SIS domain
g591	694	Pfam	PF01380	SIS domain	2.7E-24	IPR001347	SIS domain
g5607	1266	Pfam	PF07919	Gryzun, putative trafficking through Golgi	3.4E-235	IPR012880	Gryzun, putative trafficking through Golgi
g5607	1266	Pfam	PF11817	Foie gras liver health family 1	8.9E-88	IPR021773	Trafficking protein particle complex subunit 11
g5607	1266	Pfam	PF11817	Foie gras liver health family 1	9.7E-7	IPR021773	Trafficking protein particle complex subunit 11
g6537	159	Pfam	PF08589	Autophagy receptor ATG43	4.0E-21	IPR013898	Mitophagy receptor Atg43
g1286	587	Pfam	PF03531	Structure-specific recognition protein (SSRP1)	4.2E-30	IPR024954	SSRP1 domain
g1286	587	Pfam	PF08512	Histone chaperone Rttp106-like	4.8E-25	IPR013719	Domain of unknown function DUF1747
g1286	587	Pfam	PF17292	POB3-like N-terminal PH domain	4.1E-30	IPR035417	FACT complex subunit POB3-like, N-terminal PH domain
g4151	772	Pfam	PF11915	Protein of unknown function (DUF3433)	3.1E-26	IPR021840	Protein of unknown function DUF3433
g4151	772	Pfam	PF11915	Protein of unknown function (DUF3433)	3.4E-11	IPR021840	Protein of unknown function DUF3433
g7935	1340	Pfam	PF14529	Endonuclease-reverse transcriptase	4.1E-21	IPR005135	Endonuclease/exonuclease/phosphatase
g7935	1340	Pfam	PF00075	RNase H	1.4E-10	IPR002156	Ribonuclease H domain
g7935	1340	Pfam	PF00078	Reverse transcriptase (RNA-dependent DNA polymerase)	1.5E-36	IPR000477	Reverse transcriptase domain
g667	1868	Pfam	PF04118	Dopey, N-terminal	2.8E-118	IPR007249	Dopey, N-terminal
g4834	201	Pfam	PF02845	CUE domain	1.1E-9	IPR003892	Ubiquitin system component CUE
g7324	171	Pfam	PF00160	Cyclophilin type peptidyl-prolyl cis-trans isomerase/CLD	3.0E-44	IPR002130	Cyclophilin-type peptidyl-prolyl cis-trans isomerase domain
g1381	695	Pfam	PF03188	Eukaryotic cytochrome b561	1.6E-7	IPR006593	Cytochrome b561/ferric reductase transmembrane
g7066	434	Pfam	PF04188	Mannosyltransferase (PIG-V)	2.2E-51	IPR007315	GPI mannosyltransferase 2
g469	332	Pfam	PF00179	Ubiquitin-conjugating enzyme	3.9E-18	IPR000608	Ubiquitin-conjugating enzyme E2
g2857	394	Pfam	PF03732	Retrotransposon gag protein	1.4E-5	IPR005162	Retrotransposon gag domain
g2934	250	Pfam	PF05241	EXPERA (EXPanded EBP superfamily)	1.0E-20	-	-
g6195	563	Pfam	PF00743	Flavin-binding monooxygenase-like	1.6E-14	IPR020946	Flavin monooxygenase-like
g2196	429	Pfam	PF00441	Acyl-CoA dehydrogenase, C-terminal domain	2.2E-24	IPR009075	Acyl-CoA dehydrogenase/oxidase C-terminal
g2196	429	Pfam	PF02771	Acyl-CoA dehydrogenase, N-terminal domain	4.8E-28	IPR013786	Acyl-CoA dehydrogenase/oxidase, N-terminal
g2196	429	Pfam	PF02770	Acyl-CoA dehydrogenase, middle domain	8.5E-17	IPR006091	Acyl-CoA oxidase/dehydrogenase, middle domain
g3381	243	Pfam	PF01965	DJ-1/PfpI family	2.0E-11	IPR002818	DJ-1/PfpI
g8002	350	Pfam	PF00075	RNase H	7.4E-10	IPR002156	Ribonuclease H domain
g1238	222	Pfam	PF00575	S1 RNA binding domain	4.0E-11	IPR003029	S1 domain
g1238	222	Pfam	PF03876	SHS2 domain found in N terminus of Rpb7p/Rpc25p/MJ0397	1.2E-11	IPR005576	RNA polymerase Rpb7-like , N-terminal
g2054	315	Pfam	PF12766	Pyridoxamine 5'-phosphate oxidase	2.0E-24	IPR024624	Pyridoxamine 5'-phosphate oxidase, Alr4036 family, FMN-binding domain
g6901	243	Pfam	PF00106	short chain dehydrogenase	8.9E-26	IPR002347	Short-chain dehydrogenase/reductase SDR
g6726	549	Pfam	PF01425	Amidase	5.7E-67	IPR023631	Amidase signature domain
g6118	1282	Pfam	PF02902	Ulp1 protease family, C-terminal catalytic domain	1.4E-32	IPR003653	Ulp1 protease family, C-terminal catalytic domain
g6118	1282	Pfam	PF04573	Signal peptidase subunit	2.2E-7	IPR007653	Signal peptidase complex subunit 3
g6118	1282	Pfam	PF04573	Signal peptidase subunit	1.9E-26	IPR007653	Signal peptidase complex subunit 3
g7986	330	Pfam	PF01926	50S ribosome-binding GTPase	8.0E-23	IPR006073	GTP binding domain
g7983	469	Pfam	PF00400	WD domain, G-beta repeat	1.8E-6	IPR001680	WD40 repeat
g7983	469	Pfam	PF00400	WD domain, G-beta repeat	6.6E-9	IPR001680	WD40 repeat
g7983	469	Pfam	PF00400	WD domain, G-beta repeat	4.6E-7	IPR001680	WD40 repeat
g7983	469	Pfam	PF00400	WD domain, G-beta repeat	0.0016	IPR001680	WD40 repeat
g7983	469	Pfam	PF00400	WD domain, G-beta repeat	2.9E-5	IPR001680	WD40 repeat
g7983	469	Pfam	PF00400	WD domain, G-beta repeat	2.1E-8	IPR001680	WD40 repeat
g788	435	Pfam	PF09298	Fumarylacetoacetase N-terminal	7.3E-34	IPR015377	Fumarylacetoacetase, N-terminal
g788	435	Pfam	PF01557	Fumarylacetoacetate (FAA) hydrolase family	3.8E-46	IPR011234	Fumarylacetoacetase-like, C-terminal
g4694	338	Pfam	PF08423	Rad51	3.4E-113	IPR013632	DNA recombination and repair protein Rad51-like, C-terminal
g4694	338	Pfam	PF14520	Helix-hairpin-helix domain	4.4E-8	-	-
g3193	514	Pfam	PF00501	AMP-binding enzyme	1.5E-87	IPR000873	AMP-dependent synthetase/ligase
g3193	514	Pfam	PF13193	AMP-binding enzyme C-terminal domain	1.4E-12	IPR025110	AMP-binding enzyme, C-terminal domain
g1135	320	Pfam	PF01256	Carbohydrate kinase	9.7E-42	IPR000631	ATP-dependent (S)-NAD(P)H-hydrate dehydratase
g68	159	Pfam	PF01627	Hpt domain	2.2E-11	IPR008207	Signal transduction histidine kinase, phosphotransfer (Hpt) domain
g708	544	Pfam	PF07808	RED-like protein N-terminal region	4.5E-8	IPR012916	RED-like, N-terminal
g3898	522	Pfam	PF07690	Major Facilitator Superfamily	3.8E-27	IPR011701	Major facilitator superfamily
g3855	1231	Pfam	PF13563	2'-5' RNA ligase superfamily	3.6E-32	-	-
g3855	1231	Pfam	PF04457	MJ1316 RNA cyclic group end recognition domain	2.3E-19	IPR040459	MJ1316 RNA cyclic group end recognition domain
g3855	1231	Pfam	PF04928	Poly(A) polymerase central domain	7.6E-25	IPR007012	Poly(A) polymerase, central domain
g3855	1231	Pfam	PF03372	Endonuclease/Exonuclease/phosphatase family	1.5E-5	IPR005135	Endonuclease/exonuclease/phosphatase
g6124	562	Pfam	PF04818	CID domain	3.9E-18	IPR006569	CID domain
g7101	1159	Pfam	PF00176	SNF2-related domain	2.3E-13	IPR000330	SNF2, N-terminal
g7101	1159	Pfam	PF00271	Helicase conserved C-terminal domain	2.5E-7	IPR001650	Helicase, C-terminal
g7101	1159	Pfam	PF00176	SNF2-related domain	2.7E-11	IPR000330	SNF2, N-terminal
g1535	344	Pfam	PF01026	TatD related DNase	2.5E-34	IPR001130	3'-5' ssDNA/RNA exonuclease TatD-like
g1278	1230	Pfam	PF08920	Splicing factor 3B subunit 1	1.7E-37	IPR015016	Splicing factor 3B subunit 1
g2573	633	Pfam	PF09994	Uncharacterized alpha/beta hydrolase domain (DUF2235)	4.8E-102	IPR018712	Domain of unknown function DUF2235
g7092	757	Pfam	PF00176	SNF2-related domain	2.5E-22	IPR000330	SNF2, N-terminal
g1114	320	Pfam	PF02535	ZIP Zinc transporter	3.2E-38	IPR003689	Zinc/iron permease
g2364	111	Pfam	PF02751	Transcription initiation factor IIA, gamma subunit	4.8E-24	IPR015871	Transcription initiation factor IIA, gamma subunit, C-terminal
g2364	111	Pfam	PF02268	Transcription initiation factor IIA, gamma subunit, helical domain	3.2E-24	IPR015872	Transcription initiation factor IIA, gamma subunit, N-terminal
g4234	670	Pfam	PF10451	Telomere regulation protein Stn1	4.8E-5	IPR018856	CST complex subunit Stn1, N-terminal
g4234	670	Pfam	PF00795	Carbon-nitrogen hydrolase	5.5E-40	IPR003010	Carbon-nitrogen hydrolase
g7996	1999	Pfam	PF07926	TPR/MLP1/MLP2-like protein	5.9E-39	IPR012929	Nucleoprotein TPR/MLP1
g6450	293	Pfam	PF02816	Alpha-kinase family	1.5E-49	IPR004166	MHCK/EF2 kinase
g4306	175	Pfam	PF00076	RNA recognition motif. (a.k.a. RRM, RBD, or RNP domain)	1.3E-14	IPR000504	RNA recognition motif domain
g5687	364	Pfam	PF03171	2OG-Fe(II) oxygenase superfamily	9.7E-15	IPR044861	Isopenicillin N synthase-like, Fe(2+) 2OG dioxygenase domain
g5687	364	Pfam	PF14226	non-haem dioxygenase in morphine synthesis N-terminal	1.7E-28	IPR026992	Non-haem dioxygenase N-terminal domain
g2331	567	Pfam	PF00118	TCP-1/cpn60 chaperonin family	1.7E-153	IPR002423	Chaperonin Cpn60/GroEL/TCP-1 family
g2693	369	Pfam	PF02567	Phenazine biosynthesis-like protein	1.2E-10	IPR003719	Phenazine biosynthesis PhzF protein
g2693	369	Pfam	PF02567	Phenazine biosynthesis-like protein	1.1E-7	IPR003719	Phenazine biosynthesis PhzF protein
g2225	575	Pfam	PF00400	WD domain, G-beta repeat	2.2E-6	IPR001680	WD40 repeat
g307	408	Pfam	PF00268	Ribonucleotide reductase, small chain	3.1E-120	IPR000358	Ribonucleotide reductase small subunit family
g4868	378	Pfam	PF15801	zf-MYND-like zinc finger, mRNA-binding	1.7E-20	IPR031615	MYND-like zinc finger
g4868	378	Pfam	PF00557	Metallopeptidase family M24	7.1E-47	IPR000994	Peptidase M24
g6100	202	Pfam	PF10306	Hypothetical protein FLILHELTA	9.1E-31	IPR018811	MIOREX complex component 11
g7127	461	Pfam	PF18005	eIF3 subunit M, C-terminal helix	4.2E-11	IPR040750	eIF3 subunit M, C-terminal helix domain
g7127	461	Pfam	PF01399	PCI domain	9.7E-12	IPR000717	Proteasome component (PCI) domain
g7778	413	Pfam	PF04934	MED6 mediator sub complex component	1.2E-38	IPR007018	Mediator complex, subunit Med6
g3889	528	Pfam	PF13520	Amino acid permease	3.5E-59	IPR002293	Amino acid/polyamine transporter I
g7882	408	Pfam	PF03381	LEM3 (ligand-effect modulator 3) family / CDC50 family	3.9E-99	IPR005045	CDC50/LEM3 family
g1839	730	Pfam	PF07778	Mis6	6.0E-41	IPR012485	Centromere protein I
g6533	743	Pfam	PF03114	BAR domain	8.7E-47	IPR004148	BAR domain
g273	123	Pfam	PF08661	Replication factor A protein 3	1.4E-23	IPR013970	Replication factor A protein 3
g1260	401	Pfam	PF02636	Putative S-adenosyl-L-methionine-dependent methyltransferase	9.3E-42	IPR003788	Protein arginine methyltransferase NDUFAF7
g7173	520	Pfam	PF02353	Mycolic acid cyclopropane synthetase	3.8E-60	-	-
g7607	532	Pfam	PF01222	Ergosterol biosynthesis ERG4/ERG24 family	1.5E-146	IPR001171	Sterol biosynthesis ERG24/DHCR-like
g2400	213	Pfam	PF00226	DnaJ domain	6.9E-13	IPR001623	DnaJ domain
g4186	192	Pfam	PF04628	Sedlin, N-terminal conserved region	1.6E-15	IPR006722	Trafficking protein particle complex subunit 2
g2268	392	Pfam	PF04769	Mating-type protein MAT alpha 1 HMG-box	2.3E-32	IPR006856	Mating-type protein MAT alpha 1, HMG-box
g2899	680	Pfam	PF02845	CUE domain	3.6E-7	IPR003892	Ubiquitin system component CUE
g5251	453	Pfam	PF09463	Opy2 protein	1.0E-7	IPR018571	Membrane anchor Opy2, N-terminal
g5619	221	Pfam	PF06201	PITH domain	1.4E-45	IPR010400	PITH domain
g7188	140	Pfam	PF11779	Small subunit of serine palmitoyltransferase-like	2.1E-23	IPR024512	Small subunit of serine palmitoyltransferase-like
g7181	165	Pfam	PF12718	Tropomyosin like	2.2E-19	IPR000533	Tropomyosin
g7780	818	Pfam	PF04715	Anthranilate synthase component I, N terminal region	8.2E-9	IPR006805	Anthranilate synthase component I, N-terminal
g7780	818	Pfam	PF00117	Glutamine amidotransferase class-I	1.4E-7	IPR017926	Glutamine amidotransferase
g7780	818	Pfam	PF00425	chorismate binding enzyme	3.9E-14	IPR015890	Chorismate-utilising enzyme, C-terminal
g1572	421	Pfam	PF13639	Ring finger domain	2.2E-12	IPR001841	Zinc finger, RING-type
g1268	663	Pfam	PF00995	Sec1 family	7.2E-124	IPR001619	Sec1-like protein
g1871	384	Pfam	PF01569	PAP2 superfamily	5.1E-25	IPR000326	Phosphatidic acid phosphatase type 2/haloperoxidase
g2989	196	Pfam	PF00076	RNA recognition motif. (a.k.a. RRM, RBD, or RNP domain)	6.4E-12	IPR000504	RNA recognition motif domain
g7355	138	Pfam	PF04828	Glutathione-dependent formaldehyde-activating enzyme	2.7E-24	IPR006913	CENP-V/GFA domain
g831	223	Pfam	PF10342	Ser-Thr-rich glycosyl-phosphatidyl-inositol-anchored membrane family	5.5E-18	IPR018466	Yeast cell wall synthesis Kre9/Knh1-like, N-terminal
g3684	219	Pfam	PF12171	Zinc-finger double-stranded RNA-binding	3.9E-8	IPR022755	Zinc finger, double-stranded RNA binding
g6475	226	Pfam	PF00583	Acetyltransferase (GNAT) family	4.1E-7	IPR000182	GNAT domain
g7376	158	Pfam	PF07896	Protein of unknown function (DUF1674)	2.5E-20	IPR012875	Succinate dehydrogenase assembly factor 4
g874	617	Pfam	PF04116	Fatty acid hydroxylase superfamily	3.9E-23	IPR006694	Fatty acid hydroxylase
g874	617	Pfam	PF05875	Ceramidase	1.6E-74	IPR008901	Alkaline ceramidase
g3215	505	Pfam	PF09531	Nucleoporin protein Ndc1-Nup	3.8E-129	IPR019049	Nucleoporin protein Ndc1-Nup
g7049	347	Pfam	PF13602	Zinc-binding dehydrogenase	1.8E-23	-	-
g1970	520	Pfam	PF02581	Thiamine monophosphate synthase	1.7E-58	IPR022998	Thiamine phosphate synthase/TenI
g1970	520	Pfam	PF02110	Hydroxyethylthiazole kinase family	6.0E-69	IPR000417	Hydroxyethylthiazole kinase
g2915	331	Pfam	PF14748	Pyrroline-5-carboxylate reductase dimerisation	8.6E-34	IPR029036	Pyrroline-5-carboxylate reductase, dimerisation domain
g2915	331	Pfam	PF03807	NADP oxidoreductase coenzyme F420-dependent	1.1E-7	IPR028939	Pyrroline-5-carboxylate reductase, catalytic, N-terminal
g1324	938	Pfam	PF00152	tRNA synthetases class II (D, K and N)	2.4E-74	IPR004364	Aminoacyl-tRNA synthetase, class II (D/K/N)
g1324	938	Pfam	PF09924	Phosphatidylglycerol lysyltransferase, C-terminal	8.6E-16	IPR024320	Phosphatidylglycerol lysyltransferase, C-terminal
g690	959	Pfam	PF00069	Protein kinase domain	2.9E-18	IPR000719	Protein kinase domain
g690	959	Pfam	PF00069	Protein kinase domain	2.3E-26	IPR000719	Protein kinase domain
g343	2897	Pfam	PF00144	Beta-lactamase	4.4E-47	IPR001466	Beta-lactamase-related
g343	2897	Pfam	PF00501	AMP-binding enzyme	9.8E-71	IPR000873	AMP-dependent synthetase/ligase
g343	2897	Pfam	PF00501	AMP-binding enzyme	5.2E-75	IPR000873	AMP-dependent synthetase/ligase
g343	2897	Pfam	PF00668	Condensation domain	2.0E-42	IPR001242	Condensation domain
g343	2897	Pfam	PF00668	Condensation domain	9.3E-43	IPR001242	Condensation domain
g343	2897	Pfam	PF11954	Domain of unknown function (DUF3471)	7.1E-7	IPR021860	Peptidase S12, Pab87-related, C-terminal
g343	2897	Pfam	PF00550	Phosphopantetheine attachment site	5.0E-8	IPR009081	Phosphopantetheine binding ACP domain
g343	2897	Pfam	PF00550	Phosphopantetheine attachment site	3.0E-12	IPR009081	Phosphopantetheine binding ACP domain
g2245	331	Pfam	PF05019	Coenzyme Q (ubiquinone) biosynthesis protein Coq4	8.4E-99	IPR007715	Ubiquinone biosynthesis protein Coq4
g2346	762	Pfam	PF01485	IBR domain, a half RING-finger domain	5.5E-7	IPR002867	IBR domain
g6285	895	Pfam	PF07814	Wings apart-like protein regulation of heterochromatin	4.2E-79	IPR022771	Wings apart-like protein, C-terminal
g4358	187	Pfam	PF01479	S4 domain	1.5E-11	IPR002942	RNA-binding S4 domain
g4358	187	Pfam	PF00163	Ribosomal protein S4/S9 N-terminal domain	1.4E-10	IPR001912	Ribosomal protein S4/S9, N-terminal
g4858	414	Pfam	PF00155	Aminotransferase class I and II	3.1E-45	IPR004839	Aminotransferase, class I/classII
g2848	1109	Pfam	PF17406	Nrap protein PAP/OAS1-like domain 5	5.0E-52	IPR035370	Nrap protein, domain 5
g2848	1109	Pfam	PF03813	Nrap protein domain 1	1.6E-36	IPR035082	Nrap protein domain 1
g2848	1109	Pfam	PF17405	Nrap protein nucleotidyltransferase domain 4	6.6E-53	IPR035369	Nrap protein, domain 4
g2848	1109	Pfam	PF17407	Nrap protein domain 6	1.3E-25	IPR035371	Nrap protein, domain 6
g2848	1109	Pfam	PF17403	Nrap protein PAP/OAS-like domain	3.6E-45	IPR035367	Nrap protein, domain 2
g2848	1109	Pfam	PF17404	Nrap protein domain 3	8.3E-41	IPR035368	Nrap protein, domain 3
g687	345	Pfam	PF04495	GRASP55/65 PDZ-like domain	1.1E-41	IPR024958	GRASP-type PDZ domain
g7491	313	Pfam	PF06912	Protein of unknown function (DUF1275)	1.2E-42	IPR010699	Protein of unknown function DUF1275
g743	312	Pfam	PF01048	Phosphorylase superfamily	4.5E-38	IPR000845	Nucleoside phosphorylase domain
g5423	369	Pfam	PF04389	Peptidase family M28	3.0E-32	IPR007484	Peptidase M28
g4174	279	Pfam	PF00244	14-3-3 protein	8.7E-108	IPR023410	14-3-3 domain
g1837	654	Pfam	PF05602	Cleft lip and palate transmembrane protein 1 (CLPTM1)	3.7E-161	IPR008429	Cleft lip and palate transmembrane 1
g1632	270	Pfam	PF08566	Mitochondrial import protein Pam17	2.5E-68	IPR013875	Mitochondrial import protein Pam17
g3115	569	Pfam	PF01636	Phosphotransferase enzyme family	5.8E-13	IPR002575	Aminoglycoside phosphotransferase
g6425	1175	Pfam	PF04048	Sec8 exocyst complex component specific domain	1.9E-37	IPR007191	Exocyst complex component Sec8, N-terminal
g2911	325	Pfam	PF07992	Pyridine nucleotide-disulphide oxidoreductase	5.7E-13	IPR023753	FAD/NAD(P)-binding domain
g6010	503	Pfam	PF07690	Major Facilitator Superfamily	2.9E-40	IPR011701	Major facilitator superfamily
g1197	151	Pfam	PF00411	Ribosomal protein S11	5.0E-46	IPR001971	Ribosomal protein S11
g7334	427	Pfam	PF12998	Inhibitor of growth proteins N-terminal histone-binding	2.3E-22	IPR024610	Inhibitor of growth protein, N-terminal histone-binding
g6288	527	Pfam	PF12471	GTP cyclohydrolase N terminal	3.5E-91	IPR022163	GTP cyclohydrolase N-terminal
g6288	527	Pfam	PF00925	GTP cyclohydrolase II	5.0E-16	IPR032677	GTP cyclohydrolase II
g1861	485	Pfam	PF00240	Ubiquitin family	2.7E-18	IPR000626	Ubiquitin-like domain
g1861	485	Pfam	PF00627	UBA/TS-N domain	5.5E-9	IPR015940	Ubiquitin-associated domain
g33	3984	Pfam	PF00632	HECT-domain (ubiquitin-transferase)	4.1E-94	IPR000569	HECT domain
g33	3984	Pfam	PF14377	Ubiquitin binding region	9.0E-10	IPR025527	HUWE1/Rev1, ubiquitin binding region
g33	3984	Pfam	PF14377	Ubiquitin binding region	9.6E-8	IPR025527	HUWE1/Rev1, ubiquitin binding region
g33	3984	Pfam	PF14377	Ubiquitin binding region	7.4E-6	IPR025527	HUWE1/Rev1, ubiquitin binding region
g33	3984	Pfam	PF06025	Domain of Unknown Function (DUF913)	3.1E-133	IPR010314	E3 ubiquitin ligase, domain of unknown function DUF913
g33	3984	Pfam	PF06012	Domain of Unknown Function (DUF908)	1.9E-113	IPR010309	E3 ubiquitin ligase, domain of unknown function DUF908
g1207	726	Pfam	PF00022	Actin	3.1E-17	IPR004000	Actin family
g1207	726	Pfam	PF00022	Actin	5.3E-10	IPR004000	Actin family
g1524	1042	Pfam	PF00009	Elongation factor Tu GTP binding domain	1.8E-34	IPR000795	Translational (tr)-type GTP-binding domain
g1524	1042	Pfam	PF11987	Translation-initiation factor 2	2.2E-22	IPR023115	Translation initiation factor IF- 2, domain 3
g1524	1042	Pfam	PF03144	Elongation factor Tu domain 2	1.3E-9	IPR004161	Translation elongation factor EFTu-like, domain 2
g4765	493	Pfam	PF00582	Universal stress protein family	6.3E-21	IPR006016	UspA
g7801	489	Pfam	PF11051	Mannosyltransferase putative	9.4E-25	IPR022751	Alpha-mannosyltransferase
g7801	489	Pfam	PF11051	Mannosyltransferase putative	4.1E-34	IPR022751	Alpha-mannosyltransferase
g7553	861	Pfam	PF14529	Endonuclease-reverse transcriptase	3.7E-18	IPR005135	Endonuclease/exonuclease/phosphatase
g7553	861	Pfam	PF00078	Reverse transcriptase (RNA-dependent DNA polymerase)	1.3E-31	IPR000477	Reverse transcriptase domain
g1403	387	Pfam	PF00069	Protein kinase domain	1.3E-21	IPR000719	Protein kinase domain
g3813	341	Pfam	PF00385	Chromo (CHRromatin Organisation MOdifier) domain	4.2E-10	IPR023780	Chromo domain
g3141	125	Pfam	PF10937	Ribosomal protein S36, mitochondrial	1.3E-38	IPR020373	Alpha-ketoglutarate dehydrogenase component 4/YMR-31
g438	581	Pfam	PF10521	Tti2 family	9.3E-94	IPR018870	Tti2 family
g414	530	Pfam	PF04757	Pex2 / Pex12 amino terminal region	1.0E-53	IPR006845	Pex, N-terminal
g2483	482	Pfam	PF01231	Indoleamine 2,3-dioxygenase	2.4E-158	IPR000898	Indoleamine 2,3-dioxygenase
g4801	123	Pfam	PF00887	Acyl CoA binding protein	1.7E-12	IPR000582	Acyl-CoA-binding protein, ACBP
g7959	250	Pfam	PF16815	Protein HRI1	7.1E-12	IPR031818	Protein Hri1
g3755	851	Pfam	PF00815	Histidinol dehydrogenase	1.4E-161	IPR012131	Histidinol dehydrogenase
g3755	851	Pfam	PF01502	Phosphoribosyl-AMP cyclohydrolase	1.4E-23	IPR002496	Phosphoribosyl-AMP cyclohydrolase domain
g3755	851	Pfam	PF01503	Phosphoribosyl-ATP pyrophosphohydrolase	6.6E-16	IPR021130	Phosphoribosyl-ATP pyrophosphohydrolase-like
g1301	1159	Pfam	PF13831	PHD-finger	5.0E-14	-	-
g1301	1159	Pfam	PF10513	Enhancer of polycomb-like	3.2E-35	IPR019542	Enhancer of polycomb-like, N-terminal
g1301	1159	Pfam	PF13832	PHD-zinc-finger like domain	3.8E-31	-	-
g6184	276	Pfam	PF14479	Prion-inhibition and propagation	2.7E-33	IPR029498	Prion-inhibition and propagation, HeLo domain
g2679	114	Pfam	PF10247	Reactive mitochondrial oxygen species modulator 1	4.4E-28	IPR018450	Romo1/Mgr2
g2845	202	Pfam	PF12824	Mitochondrial ribosomal protein subunit L20	2.9E-62	-	-
g3519	350	Pfam	PF13649	Methyltransferase domain	4.9E-12	IPR041698	Methyltransferase domain 25
g3547	346	Pfam	PF12224	Putative amidoligase enzyme	6.3E-7	IPR022025	Putative amidoligase enzyme
g2224	369	Pfam	PF02598	Putative RNA methyltransferase	1.0E-113	IPR003750	Putative RNA methyltransferase
g2602	398	Pfam	PF01784	NIF3 (NGG1p interacting factor 3)	3.0E-53	IPR002678	DUF34/NIF3
g5125	242	Pfam	PF05198	Translation initiation factor IF-3, N-terminal domain	2.7E-8	IPR019814	Translation initiation factor 3, N-terminal
g5125	242	Pfam	PF00707	Translation initiation factor IF-3, C-terminal domain	3.0E-10	IPR019815	Translation initiation factor 3, C-terminal
g515	443	Pfam	PF05922	Peptidase inhibitor I9	4.1E-16	IPR010259	Peptidase S8 propeptide/proteinase inhibitor I9
g515	443	Pfam	PF00082	Subtilase family	1.9E-33	IPR000209	Peptidase S8/S53 domain
g800	287	Pfam	PF00775	Dioxygenase	8.7E-48	IPR000627	Intradiol ring-cleavage dioxygenase, C-terminal
g800	287	Pfam	PF04444	Catechol dioxygenase N terminus	1.4E-28	IPR007535	Catechol dioxygenase, N-terminal
g4989	725	Pfam	PF12937	F-box-like	1.3E-5	IPR001810	F-box domain
g7477	1015	Pfam	PF00004	ATPase family associated with various cellular activities (AAA)	5.2E-16	IPR003959	ATPase, AAA-type, core
g4789	514	Pfam	PF00249	Myb-like DNA-binding domain	7.8E-11	IPR017930	Myb domain
g4789	514	Pfam	PF00569	Zinc finger, ZZ type	1.6E-9	IPR000433	Zinc finger, ZZ-type
g4789	514	Pfam	PF04433	SWIRM domain	2.3E-8	IPR007526	SWIRM domain
g721	287	Pfam	PF00651	BTB/POZ domain	1.5E-17	IPR000210	BTB/POZ domain
g3325	1059	Pfam	PF00172	Fungal Zn(2)-Cys(6) binuclear cluster domain	1.5E-10	IPR001138	Zn(2)-C6 fungal-type DNA-binding domain
g3325	1059	Pfam	PF04082	Fungal specific transcription factor domain	1.4E-25	IPR007219	Transcription factor domain, fungi
g3775	258	Pfam	PF00400	WD domain, G-beta repeat	0.044	IPR001680	WD40 repeat
g3775	258	Pfam	PF00400	WD domain, G-beta repeat	0.16	IPR001680	WD40 repeat
g7362	168	Pfam	PF09056	Prokaryotic phospholipase A2	1.2E-41	IPR015141	Phospholipase A2, prokaryotic/fungal
g7588	846	Pfam	PF10443	RNA12 protein	6.7E-167	IPR018850	Mitochondrial escape protein 2, C-terminal
g5613	335	Pfam	PF03637	Mob1/phocein family	1.0E-26	IPR005301	MOB kinase activator family
g5613	335	Pfam	PF03637	Mob1/phocein family	7.1E-27	IPR005301	MOB kinase activator family
g3282	575	Pfam	PF13193	AMP-binding enzyme C-terminal domain	1.7E-16	IPR025110	AMP-binding enzyme, C-terminal domain
g3282	575	Pfam	PF00501	AMP-binding enzyme	3.6E-72	IPR000873	AMP-dependent synthetase/ligase
g4827	697	Pfam	PF00610	Domain found in Dishevelled, Egl-10, and Pleckstrin (DEP)	7.4E-17	IPR000591	DEP domain
g4827	697	Pfam	PF00615	Regulator of G protein signaling domain	7.8E-31	IPR016137	RGS domain
g1757	698	Pfam	PF04825	N terminus of Rad21 / Rec8 like protein	7.6E-31	IPR006910	Rad21/Rec8-like protein, N-terminal
g5671	1047	Pfam	PF17849	Dis3-like cold-shock domain 2 (CSD2)	1.1E-20	IPR041505	Dis3-like cold-shock domain 2
g5671	1047	Pfam	PF13638	PIN domain	1.3E-11	IPR002716	PIN domain
g5671	1047	Pfam	PF17215	S1 domain	6.7E-24	IPR033770	Exosome complex exonuclease RRP44, S1 domain
g5671	1047	Pfam	PF17216	Rrp44-like cold shock domain	2.6E-27	IPR033771	Rrp44-like cold shock domain
g5671	1047	Pfam	PF00773	RNB domain	5.6E-96	IPR001900	Ribonuclease II/R
g1023	1699	Pfam	PF07727	Reverse transcriptase (RNA-dependent DNA polymerase)	1.1E-45	IPR013103	Reverse transcriptase, RNA-dependent DNA polymerase
g1023	1699	Pfam	PF13976	GAG-pre-integrase domain	8.0E-7	IPR025724	GAG-pre-integrase domain
g1023	1699	Pfam	PF00665	Integrase core domain	1.7E-8	IPR001584	Integrase, catalytic core
g2569	1242	Pfam	PF17107	N-terminal domain on NACHT_NTPase and P-loop NTPases	1.4E-28	IPR031352	NACHT-NTPase and P-loop NTPases, N-terminal domain
g2569	1242	Pfam	PF13606	Ankyrin repeat	0.0011	IPR002110	Ankyrin repeat
g2569	1242	Pfam	PF12796	Ankyrin repeats (3 copies)	7.3E-14	IPR002110	Ankyrin repeat
g2569	1242	Pfam	PF12796	Ankyrin repeats (3 copies)	2.6E-13	IPR002110	Ankyrin repeat
g2569	1242	Pfam	PF12796	Ankyrin repeats (3 copies)	9.4E-14	IPR002110	Ankyrin repeat
g919	543	Pfam	PF03151	Triose-phosphate Transporter family	1.1E-16	IPR004853	Sugar phosphate transporter domain
g3366	569	Pfam	PF00205	Thiamine pyrophosphate enzyme, central domain	3.7E-21	IPR012000	Thiamine pyrophosphate enzyme, central domain
g3366	569	Pfam	PF02776	Thiamine pyrophosphate enzyme, N-terminal TPP binding domain	2.1E-31	IPR012001	Thiamine pyrophosphate enzyme, N-terminal TPP-binding domain
g3366	569	Pfam	PF02775	Thiamine pyrophosphate enzyme, C-terminal TPP binding domain	2.6E-15	IPR011766	Thiamine pyrophosphate enzyme, C-terminal TPP-binding
g7163	291	Pfam	PF08029	HisG, C-terminal domain	2.1E-28	IPR013115	Histidine biosynthesis HisG, C-terminal
g7163	291	Pfam	PF01634	ATP phosphoribosyltransferase	2.1E-41	IPR013820	ATP phosphoribosyltransferase, catalytic domain
g4416	485	Pfam	PF01636	Phosphotransferase enzyme family	4.7E-9	IPR002575	Aminoglycoside phosphotransferase
g4416	485	Pfam	PF13975	gag-polyprotein putative aspartyl protease	1.2E-6	-	-
g5786	433	Pfam	PF05033	Pre-SET motif	1.0E-12	IPR007728	Pre-SET domain
g5786	433	Pfam	PF00856	SET domain	2.2E-15	IPR001214	SET domain
g2819	243	Pfam	PF10252	Casein kinase substrate phosphoprotein PP28	3.1E-31	IPR019380	Casein kinase substrate, phosphoprotein PP28
g2906	226	Pfam	PF00098	Zinc knuckle	2.2E-5	IPR001878	Zinc finger, CCHC-type
g2916	879	Pfam	PF00654	Voltage gated chloride channel	1.9E-85	IPR001807	Chloride channel, voltage gated
g1485	878	Pfam	PF00618	RasGEF N-terminal motif	3.9E-11	IPR000651	Ras-like guanine nucleotide exchange factor, N-terminal
g1485	878	Pfam	PF00617	RasGEF domain	1.4E-44	IPR001895	Ras guanine-nucleotide exchange factors catalytic domain
g310	267	Pfam	PF14382	Exosome complex exonuclease RRP4 N-terminal region	5.8E-12	IPR025721	Exosome complex component, N-terminal domain
g310	267	Pfam	PF10447	Exosome component EXOSC1/CSL4	5.3E-22	IPR019495	Exosome complex component CSL4, C-terminal
g2007	1785	Pfam	PF12830	Sister chromatid cohesion C-terminus	1.1E-47	IPR024986	Sister chromatid cohesion C-terminal domain
g2007	1785	Pfam	PF12765	HEAT repeat associated with sister chromatid cohesion	3.0E-11	IPR026003	HEAT repeat associated with sister chromatid cohesion protein
g297	406	Pfam	PF00226	DnaJ domain	1.9E-17	IPR001623	DnaJ domain
g7223	489	Pfam	PF02127	Aminopeptidase I zinc metalloprotease (M18)	4.0E-170	IPR001948	Peptidase M18
g350	728	Pfam	PF07944	Beta-L-arabinofuranosidase, GH127	1.0E-19	IPR012878	Beta-L-arabinofuranosidase, GH127
g4399	453	Pfam	PF13813	Membrane bound O-acyl transferase family	2.3E-16	IPR032805	Wax synthase domain
g2344	391	Pfam	PF09724	Sister chromatid cohesion protein Dcc1	3.3E-26	IPR019128	Sister chromatid cohesion protein Dcc1
g6125	196	Pfam	PF15932	Domain of unknown function (DUF4748)	2.5E-17	IPR031833	Protein of unknown function DUF4748
g7435	460	Pfam	PF01476	LysM domain	1.4E-4	IPR018392	LysM domain
g7435	460	Pfam	PF01476	LysM domain	7.9E-5	IPR018392	LysM domain
g7435	460	Pfam	PF01476	LysM domain	0.012	IPR018392	LysM domain
g7435	460	Pfam	PF01476	LysM domain	2.3E-5	IPR018392	LysM domain
g5901	2568	Pfam	PF00107	Zinc-binding dehydrogenase	1.1E-12	IPR013149	Alcohol dehydrogenase-like, C-terminal
g5901	2568	Pfam	PF00698	Acyl transferase domain	1.2E-47	IPR014043	Acyl transferase
g5901	2568	Pfam	PF08242	Methyltransferase domain	2.6E-17	IPR013217	Methyltransferase type 12
g5901	2568	Pfam	PF02801	Beta-ketoacyl synthase, C-terminal domain	6.7E-33	IPR014031	Beta-ketoacyl synthase, C-terminal
g5901	2568	Pfam	PF08659	KR domain	1.5E-49	IPR013968	Polyketide synthase, ketoreductase domain
g5901	2568	Pfam	PF00550	Phosphopantetheine attachment site	7.2E-10	IPR009081	Phosphopantetheine binding ACP domain
g5901	2568	Pfam	PF00109	Beta-ketoacyl synthase, N-terminal domain	4.9E-65	IPR014030	Beta-ketoacyl synthase, N-terminal
g5901	2568	Pfam	PF14765	Polyketide synthase dehydratase	4.0E-38	IPR020807	Polyketide synthase, dehydratase domain
g5901	2568	Pfam	PF08240	Alcohol dehydrogenase GroES-like domain	7.9E-6	IPR013154	Alcohol dehydrogenase, N-terminal
g6964	563	Pfam	PF00501	AMP-binding enzyme	3.3E-72	IPR000873	AMP-dependent synthetase/ligase
g6964	563	Pfam	PF13193	AMP-binding enzyme C-terminal domain	5.6E-18	IPR025110	AMP-binding enzyme, C-terminal domain
g3060	388	Pfam	PF10330	Putative Sin3 binding protein	3.5E-40	IPR018818	Sin3 binding protein
g6301	213	Pfam	PF00810	ER lumen protein retaining receptor	1.1E-54	IPR000133	ER lumen protein retaining receptor
g3192	116	Pfam	PF03795	YCII-related domain	1.0E-5	IPR005545	YCII-related
g5506	1183	Pfam	PF12813	XPG domain containing	7.2E-86	IPR039436	Asteroid domain
g5506	1183	Pfam	PF07727	Reverse transcriptase (RNA-dependent DNA polymerase)	1.3E-18	IPR013103	Reverse transcriptase, RNA-dependent DNA polymerase
g2309	557	Pfam	PF06432	Phosphatidylinositol N-acetylglucosaminyltransferase	3.4E-129	IPR009450	Phosphatidylinositol N-acetylglucosaminyltransferase subunit C
g6585	895	Pfam	PF00999	Sodium/hydrogen exchanger family	9.7E-59	IPR006153	Cation/H+ exchanger
g4385	262	Pfam	PF01280	Ribosomal protein L19e	1.1E-58	IPR000196	Ribosomal protein L19/L19e
g7870	859	Pfam	PF19316	GPI ethanolamine phosphate transferase membrane region	6.6E-153	IPR045687	GPI ethanolamine phosphate transferase 2, C-terminal
g7870	859	Pfam	PF01663	Type I phosphodiesterase / nucleotide pyrophosphatase	1.4E-7	IPR002591	Type I phosphodiesterase/nucleotide pyrophosphatase/phosphate transferase
g2061	551	Pfam	PF07690	Major Facilitator Superfamily	5.6E-38	IPR011701	Major facilitator superfamily
g5871	1092	Pfam	PF13086	AAA domain	6.0E-30	IPR041677	DNA2/NAM7 helicase, helicase domain
g5871	1092	Pfam	PF13086	AAA domain	1.5E-20	IPR041677	DNA2/NAM7 helicase, helicase domain
g5871	1092	Pfam	PF13087	AAA domain	1.2E-57	IPR041679	DNA2/NAM7 helicase-like, C-terminal
g5871	1092	Pfam	PF18141	RNA helicase UPF1, 1B domain	2.7E-33	IPR040812	RNA helicase UPF1, 1B domain
g5871	1092	Pfam	PF09416	RNA helicase (UPF2 interacting domain)	3.6E-74	IPR018999	RNA helicase UPF1, Cys/His rich zinc-binding domain
g3892	358	Pfam	PF13489	Methyltransferase domain	2.3E-14	-	-
g2801	328	Pfam	PF02338	OTU-like cysteine protease	2.5E-20	IPR003323	OTU domain
g7830	1717	Pfam	PF02181	Formin Homology 2 Domain	4.8E-83	IPR015425	Formin, FH2 domain
g7830	1717	Pfam	PF06371	Diaphanous GTPase-binding Domain	1.1E-68	IPR010473	Formin, GTPase-binding domain
g7830	1717	Pfam	PF06367	Diaphanous FH3 Domain	2.0E-49	IPR010472	Formin, FH3 domain
g1886	1040	Pfam	PF13920	Zinc finger, C3HC4 type (RING finger)	4.5E-8	-	-
g1886	1040	Pfam	PF00176	SNF2-related domain	1.4E-69	IPR000330	SNF2, N-terminal
g1886	1040	Pfam	PF00271	Helicase conserved C-terminal domain	2.5E-16	IPR001650	Helicase, C-terminal
g6339	520	Pfam	PF00006	ATP synthase alpha/beta family, nucleotide-binding domain	1.3E-61	IPR000194	ATPase, F1/V1/A1 complex, alpha/beta subunit, nucleotide-binding domain
g6339	520	Pfam	PF02874	ATP synthase alpha/beta family, beta-barrel domain	1.2E-22	IPR004100	ATPase, F1/V1/A1 complex, alpha/beta subunit, N-terminal domain
g6406	410	Pfam	PF00004	ATPase family associated with various cellular activities (AAA)	5.0E-7	IPR003959	ATPase, AAA-type, core
g1523	265	Pfam	PF01956	Integral membrane protein EMC3/TMCO1-like	8.4E-53	IPR002809	Integral membrane protein EMC3/TMCO1-like
g5042	523	Pfam	PF03828	Cid1 family poly A polymerase	4.6E-14	IPR002058	PAP/25A-associated
g3255	684	Pfam	PF00550	Phosphopantetheine attachment site	3.4E-9	IPR009081	Phosphopantetheine binding ACP domain
g3255	684	Pfam	PF00501	AMP-binding enzyme	7.1E-69	IPR000873	AMP-dependent synthetase/ligase
g4784	451	Pfam	PF04139	Rad9	4.4E-58	IPR007268	Rad9/Ddc1
g1261	325	Pfam	PF15460	Something about silencing, SAS, complex subunit 4	1.4E-31	IPR029184	Something about silencing protein 4 domain
g4996	133	Pfam	PF03694	Erg28 like protein	3.0E-42	IPR005352	Erg28
g3648	939	Pfam	PF04869	Uso1 / p115 like vesicle tethering protein, head region	2.5E-110	IPR006953	Vesicle tethering protein Uso1/P115-like , head domain
g3648	939	Pfam	PF04871	Uso1 / p115 like vesicle tethering protein, C terminal region	3.1E-19	IPR006955	Uso1/p115-like vesicle tethering protein, C-terminal
g7431	777	Pfam	PF20143	ATP-NAD kinase C-terminal domain	3.3E-37	-	-
g7431	777	Pfam	PF01513	ATP-NAD kinase N-terminal domain	1.8E-26	IPR002504	NAD kinase
g3041	691	Pfam	PF01501	Glycosyl transferase family 8	9.3E-16	IPR002495	Glycosyl transferase, family 8
g4512	1574	Pfam	PF01734	Patatin-like phospholipase	5.2E-17	IPR002641	Patatin-like phospholipase domain
g4512	1574	Pfam	PF00027	Cyclic nucleotide-binding domain	6.3E-18	IPR000595	Cyclic nucleotide-binding domain
g3201	306	Pfam	PF00789	UBX domain	6.9E-7	IPR001012	UBX domain
g5777	656	Pfam	PF09368	Sas10 C-terminal domain	1.1E-29	IPR018972	Sas10 C-terminal domain
g5777	656	Pfam	PF04000	Sas10/Utp3/C1D family	4.1E-10	IPR007146	Sas10/Utp3/C1D
g2247	457	Pfam	PF08546	Ketopantoate reductase PanE/ApbA C terminal	3.1E-33	IPR013752	Ketopantoate reductase, C-terminal domain
g2247	457	Pfam	PF02558	Ketopantoate reductase PanE/ApbA	2.9E-26	IPR013332	Ketopantoate reductase, N-terminal domain
g5503	720	Pfam	PF00078	Reverse transcriptase (RNA-dependent DNA polymerase)	2.0E-33	IPR000477	Reverse transcriptase domain
g5503	720	Pfam	PF14529	Endonuclease-reverse transcriptase	1.1E-15	IPR005135	Endonuclease/exonuclease/phosphatase
g4077	747	Pfam	PF07173	Glycine-rich domain-containing protein-like	4.1E-13	IPR009836	Glycine-rich domain-containing protein-like
g3083	674	Pfam	PF13854	Kelch motif	2.3E-9	-	-
g484	489	Pfam	PF02537	CrcB-like protein, Camphor Resistance (CrcB)	4.3E-15	IPR003691	Putative fluoride ion transporter CrcB
g484	489	Pfam	PF02537	CrcB-like protein, Camphor Resistance (CrcB)	9.6E-22	IPR003691	Putative fluoride ion transporter CrcB
g2385	539	Pfam	PF01569	PAP2 superfamily	4.4E-17	IPR000326	Phosphatidic acid phosphatase type 2/haloperoxidase
g6540	120	Pfam	PF06093	Spt4/RpoE2 zinc finger	1.0E-30	IPR022800	Spt4/RpoE2 zinc finger
g4939	588	Pfam	PF13193	AMP-binding enzyme C-terminal domain	2.2E-10	IPR025110	AMP-binding enzyme, C-terminal domain
g4939	588	Pfam	PF00501	AMP-binding enzyme	1.1E-58	IPR000873	AMP-dependent synthetase/ligase
g6253	822	Pfam	PF04424	MINDY deubiquitinase	4.9E-21	IPR033979	MINDY deubiquitinase domain
g7183	311	Pfam	PF12146	Serine aminopeptidase, S33	1.6E-11	IPR022742	Serine aminopeptidase, S33
g5920	253	Pfam	PF01088	Ubiquitin carboxyl-terminal hydrolase, family 1	9.4E-52	IPR001578	Peptidase C12, ubiquitin carboxyl-terminal hydrolase
g4029	488	Pfam	PF00067	Cytochrome P450	1.4E-70	IPR001128	Cytochrome P450
g4528	1094	Pfam	PF13415	Galactose oxidase, central domain	1.7E-8	-	-
g1154	427	Pfam	PF01182	Glucosamine-6-phosphate isomerases/6-phosphogluconolactonase	4.4E-24	IPR006148	Glucosamine/galactosamine-6-phosphate isomerase
g2856	1259	Pfam	PF00665	Integrase core domain	3.3E-10	IPR001584	Integrase, catalytic core
g2856	1259	Pfam	PF13975	gag-polyprotein putative aspartyl protease	6.0E-7	-	-
g2856	1259	Pfam	PF17917	RNase H-like domain found in reverse transcriptase	1.1E-31	IPR041373	Reverse transcriptase, RNase H-like domain
g2856	1259	Pfam	PF17921	Integrase zinc binding domain	2.2E-11	IPR041588	Integrase zinc-binding domain
g2856	1259	Pfam	PF00078	Reverse transcriptase (RNA-dependent DNA polymerase)	9.1E-23	IPR000477	Reverse transcriptase domain
g7760	580	Pfam	PF01636	Phosphotransferase enzyme family	6.9E-12	IPR002575	Aminoglycoside phosphotransferase
g7942	409	Pfam	PF00098	Zinc knuckle	4.5E-5	IPR001878	Zinc finger, CCHC-type
g734	824	Pfam	PF10557	Cullin protein neddylation domain	1.2E-25	IPR019559	Cullin protein, neddylation domain
g734	824	Pfam	PF00888	Cullin family	6.2E-203	IPR001373	Cullin, N-terminal
g7175	233	Pfam	PF00583	Acetyltransferase (GNAT) family	4.7E-7	IPR000182	GNAT domain
g7732	318	Pfam	PF00141	Peroxidase	2.4E-44	IPR002016	Haem peroxidase
g2518	1105	Pfam	PF00665	Integrase core domain	9.7E-11	IPR001584	Integrase, catalytic core
g2518	1105	Pfam	PF00385	Chromo (CHRromatin Organisation MOdifier) domain	5.9E-10	IPR023780	Chromo domain
g2518	1105	Pfam	PF17921	Integrase zinc binding domain	1.0E-18	IPR041588	Integrase zinc-binding domain
g2518	1105	Pfam	PF17917	RNase H-like domain found in reverse transcriptase	9.6E-37	IPR041373	Reverse transcriptase, RNase H-like domain
g2518	1105	Pfam	PF00078	Reverse transcriptase (RNA-dependent DNA polymerase)	1.2E-31	IPR000477	Reverse transcriptase domain
g6577	414	Pfam	PF16131	Torus domain	5.3E-45	IPR032297	Torus domain
g6577	414	Pfam	PF00076	RNA recognition motif. (a.k.a. RRM, RBD, or RNP domain)	3.1E-7	IPR000504	RNA recognition motif domain
g1639	248	Pfam	PF01738	Dienelactone hydrolase family	3.3E-30	IPR002925	Dienelactone hydrolase
g3497	277	Pfam	PF02152	Dihydroneopterin aldolase	1.7E-21	IPR006157	Dihydroneopterin aldolase/epimerase domain
g4468	616	Pfam	PF00909	Ammonium Transporter Family	3.4E-101	IPR024041	Ammonium transporter AmtB-like domain
g5654	250	Pfam	PF00583	Acetyltransferase (GNAT) family	4.8E-11	IPR000182	GNAT domain
g4847	223	Pfam	PF09766	Fms-interacting protein/Thoc5	1.6E-31	IPR019163	THO complex, subunit 5
g243	395	Pfam	PF05890	Eukaryotic rRNA processing protein EBP2	3.7E-89	IPR008610	Eukaryotic rRNA processing
g4909	360	Pfam	PF04909	Amidohydrolase	4.3E-8	IPR006680	Amidohydrolase-related
g5404	575	Pfam	PF01544	CorA-like Mg2+ transporter protein	2.8E-8	IPR002523	Mg2+ transporter protein, CorA-like/Zinc transport protein ZntB
g1374	1120	Pfam	PF00610	Domain found in Dishevelled, Egl-10, and Pleckstrin (DEP)	1.1E-13	IPR000591	DEP domain
g1374	1120	Pfam	PF00615	Regulator of G protein signaling domain	2.8E-28	IPR016137	RGS domain
g2900	116	Pfam	PF00338	Ribosomal protein S10p/S20e	1.4E-26	IPR027486	Ribosomal protein S10 domain
g5179	513	Pfam	PF07992	Pyridine nucleotide-disulphide oxidoreductase	2.0E-69	IPR023753	FAD/NAD(P)-binding domain
g5179	513	Pfam	PF02852	Pyridine nucleotide-disulphide oxidoreductase, dimerisation domain	1.4E-39	IPR004099	Pyridine nucleotide-disulphide oxidoreductase, dimerisation domain
g1680	445	Pfam	PF07992	Pyridine nucleotide-disulphide oxidoreductase	2.4E-29	IPR023753	FAD/NAD(P)-binding domain
g6507	525	Pfam	PF00561	alpha/beta hydrolase fold	4.6E-48	IPR000073	Alpha/beta hydrolase fold-1
g680	487	Pfam	PF13738	Pyridine nucleotide-disulphide oxidoreductase	1.4E-12	-	-
g5244	667	Pfam	PF00498	FHA domain	2.2E-12	IPR000253	Forkhead-associated (FHA) domain
g3548	293	Pfam	PF00318	Ribosomal protein S2	4.2E-9	IPR001865	Ribosomal protein S2
g3548	293	Pfam	PF00318	Ribosomal protein S2	1.9E-13	IPR001865	Ribosomal protein S2
g3548	293	Pfam	PF16122	40S ribosomal protein SA C-terminus	5.1E-7	IPR032281	40S ribosomal protein SA, C-terminal domain
g3564	797	Pfam	PF05730	CFEM domain	8.0E-5	IPR008427	Extracellular membrane protein, CFEM domain
g175	770	Pfam	PF07717	Oligonucleotide/oligosaccharide-binding (OB)-fold	4.4E-21	IPR011709	DEAD-box helicase, OB fold
g175	770	Pfam	PF00270	DEAD/DEAH box helicase	2.0E-6	IPR011545	DEAD/DEAH box helicase domain
g175	770	Pfam	PF04408	Helicase associated domain (HA2)	1.9E-18	IPR007502	Helicase-associated domain
g175	770	Pfam	PF00271	Helicase conserved C-terminal domain	2.7E-9	IPR001650	Helicase, C-terminal
g6959	288	Pfam	PF02186	TFIIE beta subunit core domain	1.0E-22	IPR003166	Transcription factor TFIIE beta subunit, DNA-binding domain
g6959	288	Pfam	PF18121	TFA2 Winged helix domain 2	4.9E-23	IPR040501	TFA2, Winged helix domain 2
g2809	466	Pfam	PF00069	Protein kinase domain	2.4E-20	IPR000719	Protein kinase domain
g7745	549	Pfam	PF00339	Arrestin (or S-antigen), N-terminal domain	3.3E-6	IPR011021	Arrestin-like, N-terminal
g3105	1042	Pfam	PF00656	Caspase domain	9.5E-56	-	-
g3105	1042	Pfam	PF00118	TCP-1/cpn60 chaperonin family	2.9E-151	IPR002423	Chaperonin Cpn60/GroEL/TCP-1 family
g5393	319	Pfam	PF04893	Yip1 domain	8.9E-13	IPR006977	Yip1 domain
g3760	255	Pfam	PF13302	Acetyltransferase (GNAT) domain	2.9E-13	IPR000182	GNAT domain
g6997	416	Pfam	PF06831	Formamidopyrimidine-DNA glycosylase H2TH domain	1.4E-20	IPR015886	DNA glycosylase/AP lyase, H2TH DNA-binding
g6997	416	Pfam	PF01149	Formamidopyrimidine-DNA glycosylase N-terminal domain	1.4E-35	IPR012319	Formamidopyrimidine-DNA glycosylase, catalytic domain
g4025	752	Pfam	PF05199	GMC oxidoreductase	2.6E-29	IPR007867	Glucose-methanol-choline oxidoreductase, C-terminal
g4025	752	Pfam	PF00732	GMC oxidoreductase	1.8E-46	IPR000172	Glucose-methanol-choline oxidoreductase, N-terminal
g6691	497	Pfam	PF03727	Hexokinase	2.1E-73	IPR022673	Hexokinase, C-terminal
g6691	497	Pfam	PF00349	Hexokinase	1.3E-75	IPR022672	Hexokinase, N-terminal
g1971	424	Pfam	PF01873	Domain found in IF2B/IF5	1.8E-37	IPR002735	Translation initiation factor IF2/IF5 domain
g1971	424	Pfam	PF02020	eIF4-gamma/eIF5/eIF2-epsilon	1.9E-22	IPR003307	W2 domain
g5902	353	Pfam	PF00107	Zinc-binding dehydrogenase	1.2E-14	IPR013149	Alcohol dehydrogenase-like, C-terminal
g5902	353	Pfam	PF08240	Alcohol dehydrogenase GroES-like domain	1.1E-5	IPR013154	Alcohol dehydrogenase, N-terminal
g421	565	Pfam	PF05141	Pyoverdine/dityrosine biosynthesis protein	1.9E-100	IPR007817	Isocyanide synthase/Spore wall maturation protein DIT1
g2795	976	Pfam	PF04082	Fungal specific transcription factor domain	1.1E-19	IPR007219	Transcription factor domain, fungi
g3283	201	Pfam	PF00572	Ribosomal protein L13	1.5E-24	IPR005822	Ribosomal protein L13
g473	661	Pfam	PF03184	DDE superfamily endonuclease	3.3E-17	IPR004875	DDE superfamily endonuclease domain
g3195	706	Pfam	PF00733	Asparagine synthase	3.5E-54	IPR001962	Asparagine synthase
g3195	706	Pfam	PF00179	Ubiquitin-conjugating enzyme	4.6E-44	IPR000608	Ubiquitin-conjugating enzyme E2
g3195	706	Pfam	PF13537	Glutamine amidotransferase domain	7.6E-36	IPR017932	Glutamine amidotransferase type 2 domain
g7397	272	Pfam	PF03661	Transmembrane protein 33/Nucleoporin POM33	8.5E-30	IPR005344	TMEM33/Pom33 family
g444	415	Pfam	PF00264	Common central domain of tyrosinase	6.8E-46	IPR002227	Tyrosinase copper-binding domain
g2273	1713	Pfam	PF05183	RNA dependent RNA polymerase	1.9E-194	IPR007855	RNA-dependent RNA polymerase, eukaryotic-type
g436	755	Pfam	PF12739	ER-Golgi trafficking TRAPP I complex 85 kDa subunit	4.1E-109	IPR024420	TRAPP III complex, Trs85
g1409	273	Pfam	PF01182	Glucosamine-6-phosphate isomerases/6-phosphogluconolactonase	4.3E-69	IPR006148	Glucosamine/galactosamine-6-phosphate isomerase
g2154	1504	Pfam	PF00176	SNF2-related domain	1.6E-51	IPR000330	SNF2, N-terminal
g2154	1504	Pfam	PF00271	Helicase conserved C-terminal domain	1.1E-18	IPR001650	Helicase, C-terminal
g2154	1504	Pfam	PF18585	Chromatin remodeling factor Mit1 C-terminal Zn finger 2	2.3E-27	IPR040934	Mit1, C-terminal Zn finger 2
g2154	1504	Pfam	PF15446	PHD/FYVE-zinc-finger like domain	4.1E-63	IPR041684	PHD/FYVE-zinc-finger like domain
g3554	573	Pfam	PF00022	Actin	2.7E-18	IPR004000	Actin family
g2215	253	Pfam	PF01243	Pyridoxamine 5'-phosphate oxidase	1.6E-12	IPR011576	Pyridoxamine 5'-phosphate oxidase, putative
g4173	1008	Pfam	PF00122	E1-E2 ATPase	1.5E-52	-	-
g4173	1008	Pfam	PF00702	haloacid dehalogenase-like hydrolase	4.1E-22	-	-
g4173	1008	Pfam	PF00689	Cation transporting ATPase, C-terminus	7.3E-47	IPR006068	Cation-transporting P-type ATPase, C-terminal
g4173	1008	Pfam	PF00690	Cation transporter/ATPase, N-terminus	8.3E-19	IPR004014	Cation-transporting P-type ATPase, N-terminal
g5915	1536	Pfam	PF14529	Endonuclease-reverse transcriptase	1.1E-16	IPR005135	Endonuclease/exonuclease/phosphatase
g5915	1536	Pfam	PF00078	Reverse transcriptase (RNA-dependent DNA polymerase)	1.8E-31	IPR000477	Reverse transcriptase domain
g832	575	Pfam	PF08590	Domain of unknown function (DUF1771)	7.0E-12	IPR013899	Domain of unknown function DUF1771
g832	575	Pfam	PF02845	CUE domain	3.4E-5	IPR003892	Ubiquitin system component CUE
g4103	267	Pfam	PF04991	LicD family	1.9E-13	IPR007074	LicD family
g4103	267	Pfam	PF04991	LicD family	9.5E-6	IPR007074	LicD family
g824	250	Pfam	PF05648	Peroxisomal biogenesis factor 11 (PEX11)	6.2E-68	IPR008733	Peroxisomal biogenesis factor 11
g1436	914	Pfam	PF00307	Calponin homology (CH) domain	7.4E-5	IPR001715	Calponin homology domain
g3116	717	Pfam	PF04910	Transcriptional repressor TCF25	9.4E-75	IPR006994	TCF25/Rqc1
g5375	462	Pfam	PF03595	Voltage-dependent anion channel	1.3E-60	IPR004695	Transporter protein SLAC1/Mae1/ Ssu1/TehA
g6926	624	Pfam	PF07287	Acyclic terpene utilisation family protein AtuA	4.3E-129	IPR010839	Acyclic terpene utilisation
g5561	731	Pfam	PF00132	Bacterial transferase hexapeptide (six repeats)	1.0E-7	IPR001451	Hexapeptide repeat
g5561	731	Pfam	PF00172	Fungal Zn(2)-Cys(6) binuclear cluster domain	2.4E-10	IPR001138	Zn(2)-C6 fungal-type DNA-binding domain
g5561	731	Pfam	PF16628	Unstructured region on maltose acetyltransferase	2.2E-71	-	-
g5561	731	Pfam	PF12464	Maltose acetyltransferase	1.4E-13	IPR024688	Maltose/galactoside acetyltransferase
g2568	835	Pfam	PF06985	Heterokaryon incompatibility protein (HET)	3.4E-6	IPR010730	Heterokaryon incompatibility
g7530	297	Pfam	PF00561	alpha/beta hydrolase fold	7.5E-23	IPR000073	Alpha/beta hydrolase fold-1
g2066	391	Pfam	PF05625	PAXNEB protein	5.0E-113	IPR008728	Elongator complex protein 4
g969	498	Pfam	PF07690	Major Facilitator Superfamily	5.9E-28	IPR011701	Major facilitator superfamily
g916	324	Pfam	PF00069	Protein kinase domain	1.9E-69	IPR000719	Protein kinase domain
g6679	440	Pfam	PF09365	Conserved hypothetical protein (DUF2461)	1.3E-76	IPR012808	Conserved hypothetical protein CHP02453
g1080	900	Pfam	PF03215	Rad17 P-loop domain	1.9E-26	-	-
g2654	868	Pfam	PF04938	Survival motor neuron (SMN) interacting protein 1 (SIP1)	2.4E-30	IPR035426	Gemin2/Brr1
g2654	868	Pfam	PF00787	PX domain	7.5E-12	IPR001683	Phox homology
g6522	746	Pfam	PF00999	Sodium/hydrogen exchanger family	6.5E-75	IPR006153	Cation/H+ exchanger
g1930	471	Pfam	PF00155	Aminotransferase class I and II	4.8E-68	IPR004839	Aminotransferase, class I/classII
g5570	706	Pfam	PF01266	FAD dependent oxidoreductase	1.4E-49	IPR006076	FAD dependent oxidoreductase
g5570	706	Pfam	PF16901	C-terminal domain of alpha-glycerophosphate oxidase	1.2E-42	IPR031656	Alpha-glycerophosphate oxidase, C-terminal
g7349	621	Pfam	PF13639	Ring finger domain	5.1E-7	IPR001841	Zinc finger, RING-type
g7349	621	Pfam	PF01363	FYVE zinc finger	1.5E-20	IPR000306	FYVE zinc finger
g4123	373	Pfam	PF05699	hAT family C-terminal dimerisation region	6.0E-11	IPR008906	HAT, C-terminal dimerisation domain
g3166	483	Pfam	PF00013	KH domain	2.7E-5	IPR004088	K Homology domain, type 1
g1924	1427	Pfam	PF00668	Condensation domain	3.1E-9	IPR001242	Condensation domain
g1924	1427	Pfam	PF00501	AMP-binding enzyme	9.5E-67	IPR000873	AMP-dependent synthetase/ligase
g1924	1427	Pfam	PF00550	Phosphopantetheine attachment site	8.6E-7	IPR009081	Phosphopantetheine binding ACP domain
g1924	1427	Pfam	PF07993	Male sterility protein	4.5E-70	IPR013120	Fatty acyl-coenzyme A reductase, NAD-binding domain
g2481	224	Pfam	PF20150	2EXR family	1.5E-15	IPR045518	2EXR domain
g1383	97	Pfam	PF01779	Ribosomal L29e protein family	6.2E-21	IPR002673	Ribosomal protein L29e
g2610	220	Pfam	PF00011	Hsp20/alpha crystallin family	1.9E-17	IPR002068	Alpha crystallin/Hsp20 domain
g4515	1282	Pfam	PF03663	Glycosyl hydrolase family 76	8.2E-164	IPR005198	Glycoside hydrolase, family 76
g4515	1282	Pfam	PF00365	Phosphofructokinase	2.3E-105	IPR000023	Phosphofructokinase domain
g4515	1282	Pfam	PF00365	Phosphofructokinase	1.6E-84	IPR000023	Phosphofructokinase domain
g7647	552	Pfam	PF00450	Serine carboxypeptidase	4.2E-105	IPR001563	Peptidase S10, serine carboxypeptidase
g5062	826	Pfam	PF00664	ABC transporter transmembrane region	4.0E-51	IPR011527	ABC transporter type 1, transmembrane domain
g5062	826	Pfam	PF00005	ABC transporter	1.4E-35	IPR003439	ABC transporter-like, ATP-binding domain
g5798	549	Pfam	PF00171	Aldehyde dehydrogenase family	1.2E-107	IPR015590	Aldehyde dehydrogenase domain
g6389	1010	Pfam	PF00069	Protein kinase domain	1.1E-49	IPR000719	Protein kinase domain
g6389	1010	Pfam	PF03114	BAR domain	1.7E-56	IPR004148	BAR domain
g2063	224	Pfam	PF05603	Protein of unknown function (DUF775)	3.7E-66	IPR008493	Domain of unknown function DUF775
g4652	866	Pfam	PF00400	WD domain, G-beta repeat	9.4E-5	IPR001680	WD40 repeat
g4652	866	Pfam	PF00400	WD domain, G-beta repeat	6.2E-6	IPR001680	WD40 repeat
g4652	866	Pfam	PF00400	WD domain, G-beta repeat	2.2E-4	IPR001680	WD40 repeat
g4652	866	Pfam	PF00400	WD domain, G-beta repeat	1.1E-7	IPR001680	WD40 repeat
g4652	866	Pfam	PF00400	WD domain, G-beta repeat	0.0014	IPR001680	WD40 repeat
g4652	866	Pfam	PF04053	Coatomer WD associated region	3.5E-143	IPR006692	Coatomer, WD associated region
g749	316	Pfam	PF01209	ubiE/COQ5 methyltransferase family	1.4E-78	IPR004033	UbiE/COQ5 methyltransferase
g1774	174	Pfam	PF03650	Mitochondrial pyruvate carriers	9.4E-46	IPR005336	Mitochondrial pyruvate carrier
g3359	358	Pfam	PF04614	Pex19 protein family	7.4E-72	IPR006708	Pex19 protein
g3757	518	Pfam	PF01532	Glycosyl hydrolase family 47	3.3E-137	IPR001382	Glycoside hydrolase family 47
g3214	138	Pfam	PF19117	Mitochondrial import 2	1.6E-24	IPR037652	Mim2
g3784	622	Pfam	PF00324	Amino acid permease	1.2E-58	IPR004841	Amino acid permease/ SLC12A domain
g4738	888	Pfam	PF00342	Phosphoglucose isomerase	1.8E-242	IPR001672	Phosphoglucose isomerase (PGI)
g7113	1116	Pfam	PF01412	Putative GTPase activating protein for Arf	1.6E-32	IPR001164	Arf GTPase activating protein
g7113	1116	Pfam	PF00169	PH domain	1.2E-11	IPR001849	Pleckstrin homology domain
g7113	1116	Pfam	PF16746	BAR domain of APPL family	1.2E-19	-	-
g456	1102	Pfam	PF00614	Phospholipase D Active site motif	1.7E-5	IPR001736	Phospholipase D/Transphosphatidylase
g3012	647	Pfam	PF00324	Amino acid permease	8.1E-7	IPR004841	Amino acid permease/ SLC12A domain
g3012	647	Pfam	PF00324	Amino acid permease	3.7E-102	IPR004841	Amino acid permease/ SLC12A domain
g4820	1476	Pfam	PF00005	ABC transporter	4.9E-27	IPR003439	ABC transporter-like, ATP-binding domain
g4820	1476	Pfam	PF00005	ABC transporter	4.7E-15	IPR003439	ABC transporter-like, ATP-binding domain
g4820	1476	Pfam	PF00664	ABC transporter transmembrane region	1.0E-37	IPR011527	ABC transporter type 1, transmembrane domain
g4820	1476	Pfam	PF00664	ABC transporter transmembrane region	8.0E-17	IPR011527	ABC transporter type 1, transmembrane domain
g2248	258	Pfam	PF04000	Sas10/Utp3/C1D family	2.6E-17	IPR007146	Sas10/Utp3/C1D
g7459	212	Pfam	PF01423	LSM domain	8.0E-15	IPR001163	LSM domain, eukaryotic/archaea-type
g2716	433	Pfam	PF09336	Vps4 C terminal oligomerisation domain	1.0E-29	IPR015415	Vps4 oligomerisation, C-terminal
g2716	433	Pfam	PF00004	ATPase family associated with various cellular activities (AAA)	8.5E-42	IPR003959	ATPase, AAA-type, core
g2716	433	Pfam	PF04212	MIT (microtubule interacting and transport) domain	5.7E-23	IPR007330	MIT domain
g5165	580	Pfam	PF10307	HAD domain family 1 in Swiss Army Knife RNA repair proteins	3.5E-75	IPR018812	Swiss Army Knife RNA repair protein, HAD domain
g2993	115	Pfam	PF00462	Glutaredoxin	3.5E-12	IPR002109	Glutaredoxin
g1717	502	Pfam	PF04389	Peptidase family M28	9.1E-27	IPR007484	Peptidase M28
g4118	472	Pfam	PF00346	Respiratory-chain NADH dehydrogenase, 49 Kd subunit	1.6E-124	IPR001135	NADH-quinone oxidoreductase, subunit D
g5031	1361	Pfam	PF18086	Diphosphoinositol pentakisphosphate kinase 2 N-terminal domain	2.4E-37	IPR040557	VIP1, N-terminal
g5031	1361	Pfam	PF00328	Histidine phosphatase superfamily (branch 2)	3.6E-110	IPR000560	Histidine phosphatase superfamily, clade-2
g5031	1361	Pfam	PF08443	RimK-like ATP-grasp domain	3.6E-5	IPR013651	ATP-grasp fold, RimK-type
g1984	1296	Pfam	PF00005	ABC transporter	1.6E-32	IPR003439	ABC transporter-like, ATP-binding domain
g1984	1296	Pfam	PF00005	ABC transporter	1.5E-30	IPR003439	ABC transporter-like, ATP-binding domain
g1984	1296	Pfam	PF00664	ABC transporter transmembrane region	3.2E-62	IPR011527	ABC transporter type 1, transmembrane domain
g1984	1296	Pfam	PF00664	ABC transporter transmembrane region	2.2E-45	IPR011527	ABC transporter type 1, transmembrane domain
g4722	1118	Pfam	PF07575	Nup85 Nucleoporin	1.8E-18	IPR011502	Nucleoporin Nup85-like
g6241	188	Pfam	PF10032	Phosphate transport (Pho88)	8.1E-81	IPR012098	SRP-independent targeting protein 3
g1590	512	Pfam	PF00743	Flavin-binding monooxygenase-like	4.6E-15	IPR020946	Flavin monooxygenase-like
g6482	1268	Pfam	PF02893	GRAM domain	3.2E-22	IPR004182	GRAM domain
g6482	1268	Pfam	PF16016	VAD1 Analog of StAR-related lipid transfer domain	1.3E-33	IPR031968	VASt domain
g7258	1247	Pfam	PF02891	MIZ/SP-RING zinc finger	1.3E-10	IPR004181	Zinc finger, MIZ-type
g5696	625	Pfam	PF14479	Prion-inhibition and propagation	2.5E-23	IPR029498	Prion-inhibition and propagation, HeLo domain
g5257	97	Pfam	PF11093	Mitochondrial export protein Som1	2.1E-16	IPR024645	Mitochondrial export protein Som1
g2436	448	Pfam	PF03198	Glucanosyltransferase	1.9E-137	IPR004886	Glucanosyltransferase
g6779	516	Pfam	PF00172	Fungal Zn(2)-Cys(6) binuclear cluster domain	2.3E-6	IPR001138	Zn(2)-C6 fungal-type DNA-binding domain
g7083	1977	Pfam	PF04096	Nucleoporin autopeptidase	2.4E-50	IPR007230	Nuclear pore complex protein Nup98-Nup96-like, autopeptidase S59 domain
g7083	1977	Pfam	PF12110	Nuclear protein 96	2.2E-79	IPR021967	Nuclear pore complex protein NUP96, C-terminal domain
g896	145	Pfam	PF07249	Cerato-platanin	3.4E-48	IPR010829	Cerato-platanin
g7280	205	Pfam	PF01625	Peptide methionine sulfoxide reductase	5.3E-62	IPR002569	Peptide methionine sulphoxide reductase MsrA domain
g5928	398	Pfam	PF00069	Protein kinase domain	3.7E-65	IPR000719	Protein kinase domain
g4250	457	Pfam	PF04376	Arginine-tRNA-protein transferase, N terminus	1.2E-20	IPR007471	N-end aminoacyl transferase, N-terminal
g4250	457	Pfam	PF04377	Arginine-tRNA-protein transferase, C terminus	3.5E-47	IPR007472	N-end rule aminoacyl transferase, C-terminal
g7352	409	Pfam	PF01053	Cys/Met metabolism PLP-dependent enzyme	4.1E-60	IPR000277	Cys/Met metabolism, pyridoxal phosphate-dependent enzyme
g5923	269	Pfam	PF00076	RNA recognition motif. (a.k.a. RRM, RBD, or RNP domain)	5.8E-19	IPR000504	RNA recognition motif domain
g2894	596	Pfam	PF00385	Chromo (CHRromatin Organisation MOdifier) domain	2.7E-10	IPR023780	Chromo domain
g2894	596	Pfam	PF17921	Integrase zinc binding domain	5.6E-20	IPR041588	Integrase zinc-binding domain
g2894	596	Pfam	PF00665	Integrase core domain	2.9E-11	IPR001584	Integrase, catalytic core
g1741	1142	Pfam	PF01764	Lipase (class 3)	1.1E-15	IPR002921	Fungal lipase-like domain
g2303	442	Pfam	PF09994	Uncharacterized alpha/beta hydrolase domain (DUF2235)	3.4E-94	IPR018712	Domain of unknown function DUF2235
g4142	385	Pfam	PF01636	Phosphotransferase enzyme family	8.5E-14	IPR002575	Aminoglycoside phosphotransferase
g5582	983	Pfam	PF05794	T-complex protein 11	1.3E-113	IPR008862	T-complex 11
g599	697	Pfam	PF08118	Yeast mitochondrial distribution and morphology (MDM) proteins	8.9E-11	IPR012571	Mitochondrial distribution and morphology protein family 31/32, fungi
g599	697	Pfam	PF08118	Yeast mitochondrial distribution and morphology (MDM) proteins	2.3E-219	IPR012571	Mitochondrial distribution and morphology protein family 31/32, fungi
g5079	1561	Pfam	PF05729	NACHT domain	3.9E-27	IPR007111	NACHT nucleoside triphosphatase
g5079	1561	Pfam	PF00400	WD domain, G-beta repeat	3.8E-10	IPR001680	WD40 repeat
g5079	1561	Pfam	PF00400	WD domain, G-beta repeat	5.4E-9	IPR001680	WD40 repeat
g5079	1561	Pfam	PF00400	WD domain, G-beta repeat	1.8E-8	IPR001680	WD40 repeat
g5079	1561	Pfam	PF00400	WD domain, G-beta repeat	1.4E-9	IPR001680	WD40 repeat
g5079	1561	Pfam	PF00400	WD domain, G-beta repeat	6.1E-7	IPR001680	WD40 repeat
g5079	1561	Pfam	PF00400	WD domain, G-beta repeat	2.7E-7	IPR001680	WD40 repeat
g5079	1561	Pfam	PF00400	WD domain, G-beta repeat	1.8E-9	IPR001680	WD40 repeat
g5079	1561	Pfam	PF00400	WD domain, G-beta repeat	2.7E-4	IPR001680	WD40 repeat
g5079	1561	Pfam	PF00400	WD domain, G-beta repeat	3.1E-6	IPR001680	WD40 repeat
g5079	1561	Pfam	PF00400	WD domain, G-beta repeat	1.0E-9	IPR001680	WD40 repeat
g5079	1561	Pfam	PF00400	WD domain, G-beta repeat	5.3E-10	IPR001680	WD40 repeat
g5079	1561	Pfam	PF00400	WD domain, G-beta repeat	5.8E-10	IPR001680	WD40 repeat
g5079	1561	Pfam	PF17100	N-terminal domain of NWD NACHT-NTPase	1.8E-73	IPR031359	NWD NACHT-NTPase, N-terminal
g82	260	Pfam	PF03937	Flavinator of succinate dehydrogenase	1.4E-24	IPR005631	Flavinator of succinate dehydrogenase
g7956	925	Pfam	PF11916	Vacuolar protein 14 C-terminal Fig4p binding	2.9E-81	IPR021841	Vacuolar protein 14, C-terminal Fig4-binding domain
g7956	925	Pfam	PF12755	Vacuolar 14 Fab1-binding region	5.7E-40	-	-
g3211	195	Pfam	PF08432	AAA-ATPase Vps4-associated protein 1	6.9E-59	IPR013640	VPS4-associated protein 1
g5710	399	Pfam	PF17667	Fungal protein kinase	4.1E-68	IPR040976	Fungal-type protein kinase
g6228	645	Pfam	PF00743	Flavin-binding monooxygenase-like	8.6E-15	IPR020946	Flavin monooxygenase-like
g3926	599	Pfam	PF07732	Multicopper oxidase	5.7E-39	IPR011707	Multicopper oxidase, N-termianl
g3926	599	Pfam	PF00394	Multicopper oxidase	9.1E-36	IPR001117	Multicopper oxidase, type 1
g3926	599	Pfam	PF07731	Multicopper oxidase	2.8E-40	IPR011706	Multicopper oxidase, C-terminal
g7639	348	Pfam	PF06090	Inositol-pentakisphosphate 2-kinase	1.4E-38	IPR009286	Inositol-pentakisphosphate 2-kinase
g7639	348	Pfam	PF06090	Inositol-pentakisphosphate 2-kinase	2.9E-8	IPR009286	Inositol-pentakisphosphate 2-kinase
g5169	152	Pfam	PF02466	Tim17/Tim22/Tim23/Pmp24 family	2.3E-32	-	-
g4181	415	Pfam	PF00264	Common central domain of tyrosinase	4.5E-54	IPR002227	Tyrosinase copper-binding domain
g3384	791	Pfam	PF12044	Putative peptidase family	7.2E-141	IPR021917	Uncharacterised protein family, zinc metallopeptidase-like
g5990	442	Pfam	PF00650	CRAL/TRIO domain	1.8E-25	IPR001251	CRAL-TRIO lipid binding domain
g5990	442	Pfam	PF03765	CRAL/TRIO, N-terminal domain	3.4E-9	IPR011074	CRAL/TRIO, N-terminal domain
g1829	820	Pfam	PF16923	Glycosyl hydrolase family 63 N-terminal domain	2.6E-89	IPR031631	Glycosyl hydrolase family 63, N-terminal
g1829	820	Pfam	PF03200	Glycosyl hydrolase family 63 C-terminal domain	2.0E-174	IPR031335	Glycosyl hydrolase family 63, C-terminal
g1076	513	Pfam	PF07690	Major Facilitator Superfamily	4.9E-31	IPR011701	Major facilitator superfamily
g168	412	Pfam	PF03850	Transcription factor Tfb4	2.2E-115	IPR004600	TFIIH subunit Tfb4/GTF2H3
g7233	1018	Pfam	PF08508	Fungal domain of unknown function (DUF1746)	6.6E-41	IPR013715	Domain of unknown function DUF1746
g7233	1018	Pfam	PF00012	Hsp70 protein	4.5E-9	IPR013126	Heat shock protein 70 family
g7715	574	Pfam	PF07690	Major Facilitator Superfamily	2.5E-28	IPR011701	Major facilitator superfamily
g7371	416	Pfam	PF13813	Membrane bound O-acyl transferase family	1.1E-21	IPR032805	Wax synthase domain
g2775	221	Pfam	PF01323	DSBA-like thioredoxin domain	2.7E-39	IPR001853	DSBA-like thioredoxin domain
g6580	533	Pfam	PF08320	PIG-X / PBN1	1.7E-70	IPR013233	Glycosylphosphatidylinositol-mannosyltransferase I, PIG-X/PBN1
g5319	206	Pfam	PF09792	Ubiquitin 3 binding protein But2 C-terminal domain	1.3E-48	IPR018620	Ubiquitin 3 binding protein But2, C-terminal
g1502	314	Pfam	PF00149	Calcineurin-like phosphoesterase	1.3E-11	IPR004843	Calcineurin-like phosphoesterase domain, ApaH type
g3570	209	Pfam	PF00717	Peptidase S24-like	2.1E-5	IPR015927	Peptidase S24/S26A/S26B/S26C
g6842	447	Pfam	PF05460	Origin recognition complex subunit 6 (ORC6)	9.8E-54	IPR008721	Origin recognition complex, subunit 6
g1515	385	Pfam	PF00465	Iron-containing alcohol dehydrogenase	9.6E-67	IPR001670	Alcohol dehydrogenase, iron-type/glycerol dehydrogenase GldA
g7909	260	Pfam	PF05191	Adenylate kinase, active site lid	7.2E-17	IPR007862	Adenylate kinase, active site lid domain
g7909	260	Pfam	PF00406	Adenylate kinase	4.5E-61	-	-
g3935	683	Pfam	PF00587	tRNA synthetase class II core domain (G, H, P, S and T)	2.6E-34	IPR002314	Aminoacyl-tRNA synthetase, class II (G/ P/ S/T)
g3935	683	Pfam	PF03129	Anticodon binding domain	2.2E-6	IPR004154	Anticodon-binding
g1561	818	Pfam	PF00289	Biotin carboxylase, N-terminal domain	4.1E-28	IPR005481	Biotin carboxylase-like, N-terminal domain
g1561	818	Pfam	PF06320	GCN5-like protein 1 (GCN5L1)	2.1E-14	IPR009395	Biogenesis of lysosome-related organelles complex 1 subunit 1
g1561	818	Pfam	PF00364	Biotin-requiring enzyme	4.5E-10	IPR000089	Biotin/lipoyl attachment
g1561	818	Pfam	PF02786	Carbamoyl-phosphate synthase L chain, ATP binding domain	5.7E-54	IPR005479	Carbamoyl-phosphate synthetase large subunit-like, ATP-binding domain
g1561	818	Pfam	PF02785	Biotin carboxylase C-terminal domain	5.2E-32	IPR005482	Biotin carboxylase, C-terminal
g7617	231	Pfam	PF03232	Ubiquinone biosynthesis protein COQ7	5.8E-67	IPR011566	Ubiquinone biosynthesis protein Coq7
g1613	572	Pfam	PF00324	Amino acid permease	3.9E-142	IPR004841	Amino acid permease/ SLC12A domain
g2216	382	Pfam	PF07978	NIPSNAP	8.8E-8	IPR012577	NIPSNAP
g2216	382	Pfam	PF07978	NIPSNAP	1.2E-31	IPR012577	NIPSNAP
g2707	477	Pfam	PF11704	Vesicle coat protein involved in Golgi to plasma membrane transport	9.8E-51	IPR037520	Folliculin/SMCR8, longin domain
g3744	152	Pfam	PF00025	ADP-ribosylation factor family	3.5E-51	IPR006689	Small GTPase superfamily, ARF/SAR type
g1130	484	Pfam	PF00856	SET domain	2.7E-16	IPR001214	SET domain
g7527	556	Pfam	PF00117	Glutamine amidotransferase class-I	3.0E-53	IPR017926	Glutamine amidotransferase
g7527	556	Pfam	PF06418	CTP synthase N-terminus	5.5E-108	IPR017456	CTP synthase, N-terminal
g3003	585	Pfam	PF00083	Sugar (and other) transporter	3.9E-109	IPR005828	Major facilitator, sugar transporter-like
g137	158	Pfam	PF06140	Interferon-induced 6-16 family	1.7E-11	IPR009311	Interferon alpha-inducible protein IFI6/IFI27-like
g3611	762	Pfam	PF00566	Rab-GTPase-TBC domain	3.9E-18	IPR000195	Rab-GTPase-TBC domain
g6801	296	Pfam	PF05368	NmrA-like family	1.2E-11	IPR008030	NmrA-like domain
g3445	978	Pfam	PF11489	Altered inheritance of mitochondria protein 21	4.5E-178	IPR021582	Altered inheritance of mitochondria protein 21
g7255	323	Pfam	PF00098	Zinc knuckle	2.8E-5	IPR001878	Zinc finger, CCHC-type
g2941	356	Pfam	PF01553	Acyltransferase	3.3E-15	IPR002123	Phospholipid/glycerol acyltransferase
g4692	279	Pfam	PF17110	Subunit 11 of the general transcription factor TFIIH	1.3E-56	IPR031349	General transcription factor TFIIH, subunit Tfb6
g948	1271	Pfam	PF02460	Patched family	7.2E-27	IPR003392	Protein patched/dispatched
g948	1271	Pfam	PF02460	Patched family	2.1E-53	IPR003392	Protein patched/dispatched
g948	1271	Pfam	PF16414	Niemann-Pick C1 N terminus	2.5E-85	IPR032190	Niemann-Pick C1, N-terminal
g1417	189	Pfam	PF00583	Acetyltransferase (GNAT) family	4.6E-10	IPR000182	GNAT domain
g7071	262	Pfam	PF03737	Aldolase/RraA	9.3E-26	IPR005493	Ribonuclease E inhibitor RraA/RraA-like protein
g2514	322	Pfam	PF02089	Palmitoyl protein thioesterase	1.3E-90	-	-
g1294	516	Pfam	PF00002	7 transmembrane receptor (Secretin family)	8.2E-8	IPR000832	GPCR, family 2, secretin-like
g7880	368	Pfam	PF04433	SWIRM domain	9.9E-11	IPR007526	SWIRM domain
g3048	381	Pfam	PF01156	Inosine-uridine preferring nucleoside hydrolase	5.3E-81	IPR001910	Inosine/uridine-preferring nucleoside hydrolase domain
g1415	1073	Pfam	PF01399	PCI domain	6.9E-10	IPR000717	Proteasome component (PCI) domain
g2453	354	Pfam	PF02102	Deuterolysin metalloprotease (M35) family	1.7E-104	IPR001384	Peptidase M35, deuterolysin
g3510	583	Pfam	PF11374	Protein of unknown function (DUF3176)	3.7E-19	IPR021514	Protein of unknown function DUF3176
g4964	534	Pfam	PF01556	DnaJ C terminal domain	5.6E-38	IPR002939	Chaperone DnaJ, C-terminal
g4964	534	Pfam	PF00226	DnaJ domain	6.4E-22	IPR001623	DnaJ domain
g4964	534	Pfam	PF00684	DnaJ central domain	2.8E-9	IPR001305	Heat shock protein DnaJ, cysteine-rich domain
g2771	357	Pfam	PF00107	Zinc-binding dehydrogenase	3.2E-15	IPR013149	Alcohol dehydrogenase-like, C-terminal
g2771	357	Pfam	PF08240	Alcohol dehydrogenase GroES-like domain	9.2E-30	IPR013154	Alcohol dehydrogenase, N-terminal
g886	649	Pfam	PF07535	DBF zinc finger	5.9E-20	IPR006572	Zinc finger, DBF-type
g886	649	Pfam	PF08630	Dfp1/Him1, central region	2.2E-30	IPR013939	Regulatory subunit Dfp1/Him1, central region
g7609	890	Pfam	PF00443	Ubiquitin carboxyl-terminal hydrolase	3.2E-46	IPR001394	Peptidase C19, ubiquitin carboxyl-terminal hydrolase
g5511	1670	Pfam	PF12231	Rap1-interacting factor 1 N terminal	1.4E-126	IPR022031	Telomere-associated protein Rif1, N-terminal
g2698	196	Pfam	PF02996	Prefoldin subunit	1.7E-24	IPR004127	Prefoldin alpha-like
g252	829	Pfam	PF04840	Vps16, C-terminal region	4.7E-83	IPR006925	Vps16, C-terminal
g252	829	Pfam	PF04841	Vps16, N-terminal region	1.3E-97	IPR006926	Vps16, N-terminal
g6611	293	Pfam	PF13649	Methyltransferase domain	3.0E-13	IPR041698	Methyltransferase domain 25
g3185	2021	Pfam	PF00069	Protein kinase domain	3.0E-71	IPR000719	Protein kinase domain
g3185	2021	Pfam	PF03109	ABC1 atypical kinase-like domain	2.3E-76	IPR004147	ABC1 atypical kinase-like domain
g253	170	Pfam	PF09135	Alb1	1.4E-29	IPR022784	Ribosome biogenesis protein Alb1
g3289	438	Pfam	PF04142	Nucleotide-sugar transporter	1.5E-7	IPR007271	Nucleotide-sugar transporter
g450	161	Pfam	PF02560	Cyanate lyase C-terminal domain	4.4E-33	IPR003712	Cyanate lyase, C-terminal
g5888	363	Pfam	PF12298	Eukaryotic mitochondrial regulator protein	1.6E-57	-	-
g518	208	Pfam	PF00227	Proteasome subunit	3.7E-38	IPR001353	Proteasome, subunit alpha/beta
g3674	449	Pfam	PF00225	Kinesin motor domain	2.3E-27	IPR001752	Kinesin motor domain
g3674	449	Pfam	PF00225	Kinesin motor domain	2.4E-22	IPR001752	Kinesin motor domain
g7845	352	Pfam	PF08542	Replication factor C C-terminal domain	6.8E-20	IPR013748	Replication factor C, C-terminal
g7845	352	Pfam	PF00004	ATPase family associated with various cellular activities (AAA)	8.3E-11	IPR003959	ATPase, AAA-type, core
g7377	363	Pfam	PF00682	HMGL-like	2.6E-7	IPR000891	Pyruvate carboxyltransferase
g7377	363	Pfam	PF00682	HMGL-like	6.1E-33	IPR000891	Pyruvate carboxyltransferase
g3575	500	Pfam	PF08740	BCS1 N terminal	1.4E-48	IPR014851	BCS1, N-terminal
g3575	500	Pfam	PF00004	ATPase family associated with various cellular activities (AAA)	6.9E-18	IPR003959	ATPase, AAA-type, core
g5443	580	Pfam	PF00022	Actin	1.3E-102	IPR004000	Actin family
g4257	317	Pfam	PF00153	Mitochondrial carrier protein	2.6E-19	IPR018108	Mitochondrial substrate/solute carrier
g4257	317	Pfam	PF00153	Mitochondrial carrier protein	5.0E-18	IPR018108	Mitochondrial substrate/solute carrier
g4257	317	Pfam	PF00153	Mitochondrial carrier protein	2.4E-16	IPR018108	Mitochondrial substrate/solute carrier
g1821	251	Pfam	PF01569	PAP2 superfamily	1.3E-13	IPR000326	Phosphatidic acid phosphatase type 2/haloperoxidase
g1145	195	Pfam	PF08292	RNA polymerase III subunit Rpc25	2.1E-32	IPR013238	RNA polymerase III, subunit Rpc25
g1145	195	Pfam	PF03876	SHS2 domain found in N terminus of Rpb7p/Rpc25p/MJ0397	1.2E-12	IPR005576	RNA polymerase Rpb7-like , N-terminal
g5123	219	Pfam	PF15370	Domain of unknown function (DUF4598)	2.0E-32	IPR027921	NOP protein chaperone 1
g2168	383	Pfam	PF00069	Protein kinase domain	2.3E-30	IPR000719	Protein kinase domain
g4612	624	Pfam	PF07690	Major Facilitator Superfamily	2.3E-46	IPR011701	Major facilitator superfamily
g4231	563	Pfam	PF07690	Major Facilitator Superfamily	3.7E-39	IPR011701	Major facilitator superfamily
g236	320	Pfam	PF00389	D-isomer specific 2-hydroxyacid dehydrogenase, catalytic domain	1.0E-11	IPR006139	D-isomer specific 2-hydroxyacid dehydrogenase, catalytic domain
g236	320	Pfam	PF02826	D-isomer specific 2-hydroxyacid dehydrogenase, NAD binding domain	6.8E-6	IPR006140	D-isomer specific 2-hydroxyacid dehydrogenase, NAD-binding domain
g236	320	Pfam	PF02826	D-isomer specific 2-hydroxyacid dehydrogenase, NAD binding domain	3.6E-36	IPR006140	D-isomer specific 2-hydroxyacid dehydrogenase, NAD-binding domain
g623	188	Pfam	PF06127	Protein of unknown function (DUF962)	1.3E-28	IPR009305	2-hydroxy-palmitic acid dioxygenase Mpo1-like
g956	398	Pfam	PF05922	Peptidase inhibitor I9	9.0E-19	IPR010259	Peptidase S8 propeptide/proteinase inhibitor I9
g956	398	Pfam	PF00082	Subtilase family	8.1E-38	IPR000209	Peptidase S8/S53 domain
g4542	407	Pfam	PF01546	Peptidase family M20/M25/M40	8.2E-22	IPR002933	Peptidase M20
g2895	1474	Pfam	PF00098	Zinc knuckle	1.9E-4	IPR001878	Zinc finger, CCHC-type
g2895	1474	Pfam	PF17917	RNase H-like domain found in reverse transcriptase	2.2E-37	IPR041373	Reverse transcriptase, RNase H-like domain
g2895	1474	Pfam	PF00078	Reverse transcriptase (RNA-dependent DNA polymerase)	1.1E-27	IPR000477	Reverse transcriptase domain
g2895	1474	Pfam	PF00078	Reverse transcriptase (RNA-dependent DNA polymerase)	6.0E-28	IPR000477	Reverse transcriptase domain
g2895	1474	Pfam	PF00075	RNase H	4.4E-10	IPR002156	Ribonuclease H domain
g550	594	Pfam	PF02142	MGS-like domain	6.1E-26	IPR011607	Methylglyoxal synthase-like domain
g550	594	Pfam	PF01808	AICARFT/IMPCHase bienzyme	1.8E-92	IPR002695	Bifunctional purine biosynthesis protein PurH-like
g3103	379	Pfam	PF04034	Ribosome biogenesis protein, C-terminal	5.6E-51	IPR007177	16S/18S rRNA aminocarboxypropyltransferase Tsr3, C-terminal
g3103	379	Pfam	PF04068	Possible Fer4-like domain in RNase L inhibitor, RLI	1.5E-10	IPR007209	RNase L inhibitor RLI-like, possible metal-binding domain
g44	677	Pfam	PF08427	Domain of unknown function (DUF1741)	1.4E-88	IPR013636	Armadillo-like helical domain-containing protein 3, C-terminal
g2805	981	Pfam	PF15409	Pleckstrin homology domain	6.7E-39	IPR041680	Pleckstrin homology domain 8
g2805	981	Pfam	PF01237	Oxysterol-binding protein	1.8E-120	IPR000648	Oxysterol-binding protein
g6546	875	Pfam	PF07738	Sad1 / UNC-like C-terminal	9.0E-34	IPR012919	SUN domain
g751	346	Pfam	PF00651	BTB/POZ domain	2.1E-4	IPR000210	BTB/POZ domain
g1786	406	Pfam	PF00172	Fungal Zn(2)-Cys(6) binuclear cluster domain	2.4E-8	IPR001138	Zn(2)-C6 fungal-type DNA-binding domain
g6501	159	Pfam	PF04828	Glutathione-dependent formaldehyde-activating enzyme	3.6E-16	IPR006913	CENP-V/GFA domain
g171	1156	Pfam	PF03009	Glycerophosphoryl diester phosphodiesterase family	2.4E-59	IPR030395	Glycerophosphodiester phosphodiesterase domain
g171	1156	Pfam	PF13637	Ankyrin repeats (many copies)	1.8E-10	IPR002110	Ankyrin repeat
g171	1156	Pfam	PF13637	Ankyrin repeats (many copies)	4.7E-9	IPR002110	Ankyrin repeat
g171	1156	Pfam	PF03105	SPX domain	9.8E-12	IPR004331	SPX domain
g7054	256	Pfam	PF01498	Transposase	2.2E-15	IPR002492	Transposase, Tc1-like
g1481	383	Pfam	PF01758	Sodium Bile acid symporter family	4.8E-52	IPR002657	Bile acid:sodium symporter/arsenical resistance protein Acr3
g3270	323	Pfam	PF13489	Methyltransferase domain	2.9E-20	-	-
g2030	126	Pfam	PF01248	Ribosomal protein L7Ae/L30e/S12e/Gadd45 family	1.7E-25	IPR004038	Ribosomal protein L7Ae/L30e/S12e/Gadd45
g5933	471	Pfam	PF15412	Binding domain of Nse4/EID3 to Nse3-MAGE	3.6E-13	IPR029225	Nse4/EID protein, Nse3/MAGE-binding domain
g5933	471	Pfam	PF08743	Nse4 C-terminal	9.4E-33	IPR014854	Non-structural maintenance of chromosome element 4, C-terminal
g11	823	Pfam	PF01846	FF domain	1.2E-9	IPR002713	FF domain
g11	823	Pfam	PF01846	FF domain	4.3E-13	IPR002713	FF domain
g11	823	Pfam	PF01846	FF domain	1.7E-4	IPR002713	FF domain
g11	823	Pfam	PF01846	FF domain	9.5E-10	IPR002713	FF domain
g11	823	Pfam	PF00397	WW domain	1.8E-9	IPR001202	WW domain
g11	823	Pfam	PF00397	WW domain	5.6E-7	IPR001202	WW domain
g1295	293	Pfam	PF11327	Egh16-like virulence factor	1.4E-63	IPR021476	Egh16-like virulence factor
g7995	235	Pfam	PF00132	Bacterial transferase hexapeptide (six repeats)	0.0032	IPR001451	Hexapeptide repeat
g498	591	Pfam	PF05132	RNA polymerase III RPC4	7.8E-33	IPR007811	DNA-directed RNA polymerase III subunit RPC4
g4094	768	Pfam	PF04389	Peptidase family M28	1.8E-19	IPR007484	Peptidase M28
g4094	768	Pfam	PF04253	Transferrin receptor-like dimerisation domain	1.2E-34	IPR007365	Transferrin receptor-like, dimerisation domain
g4094	768	Pfam	PF02225	PA domain	2.4E-7	IPR003137	PA domain
g7814	650	Pfam	PF06087	Tyrosyl-DNA phosphodiesterase	1.5E-93	IPR010347	Tyrosyl-DNA phosphodiesterase I
g1727	194	Pfam	PF04145	Ctr copper transporter family	7.6E-33	IPR007274	Ctr copper transporter
g6216	424	Pfam	PF00724	NADH:flavin oxidoreductase / NADH oxidase family	1.7E-60	IPR001155	NADH:flavin oxidoreductase/NADH oxidase, N-terminal
g6839	194	Pfam	PF05730	CFEM domain	7.2E-15	IPR008427	Extracellular membrane protein, CFEM domain
g6745	1526	Pfam	PF00385	Chromo (CHRromatin Organisation MOdifier) domain	8.2E-10	IPR023780	Chromo domain
g6745	1526	Pfam	PF00098	Zinc knuckle	2.0E-4	IPR001878	Zinc finger, CCHC-type
g6745	1526	Pfam	PF17921	Integrase zinc binding domain	1.2E-19	IPR041588	Integrase zinc-binding domain
g6745	1526	Pfam	PF00078	Reverse transcriptase (RNA-dependent DNA polymerase)	4.8E-31	IPR000477	Reverse transcriptase domain
g6745	1526	Pfam	PF17917	RNase H-like domain found in reverse transcriptase	6.6E-37	IPR041373	Reverse transcriptase, RNase H-like domain
g5083	420	Pfam	PF10199	Alpha and gamma adaptin binding protein p34	8.5E-15	-	-
g5184	401	Pfam	PF00082	Subtilase family	6.6E-44	IPR000209	Peptidase S8/S53 domain
g5184	401	Pfam	PF05922	Peptidase inhibitor I9	2.3E-12	IPR010259	Peptidase S8 propeptide/proteinase inhibitor I9
g270	292	Pfam	PF04051	Transport protein particle (TRAPP) component	4.7E-36	IPR007194	Transport protein particle (TRAPP) component
g3630	226	Pfam	PF00098	Zinc knuckle	2.2E-5	IPR001878	Zinc finger, CCHC-type
g5034	481	Pfam	PF00781	Diacylglycerol kinase catalytic domain	4.6E-11	IPR001206	Diacylglycerol kinase, catalytic domain
g3206	342	Pfam	PF03162	Tyrosine phosphatase family	1.1E-45	IPR004861	Atypical dual-specificity phosphatase Siw14-like
g6250	188	Pfam	PF04062	ARP2/3 complex ARPC3 (21 kDa) subunit	1.3E-75	IPR007204	Actin-related protein 2/3 complex subunit 3
g1187	187	Pfam	PF06417	Protein of unknown function (DUF1077)	3.4E-51	IPR009445	TMEM85/ER membrane protein complex subunit 4
g6231	145	Pfam	PF01894	Uncharacterised protein family UPF0047	1.6E-37	IPR001602	Uncharacterised protein family UPF0047
g4973	1502	Pfam	PF12796	Ankyrin repeats (3 copies)	4.3E-10	IPR002110	Ankyrin repeat
g4973	1502	Pfam	PF12796	Ankyrin repeats (3 copies)	3.2E-8	IPR002110	Ankyrin repeat
g4973	1502	Pfam	PF01734	Patatin-like phospholipase	2.0E-27	IPR002641	Patatin-like phospholipase domain
g4973	1502	Pfam	PF13637	Ankyrin repeats (many copies)	4.8E-5	IPR002110	Ankyrin repeat
g6614	1458	Pfam	PF10441	Urb2/Npa2 family	5.4E-63	IPR018849	Nucleolar 27S pre-rRNA processing, Urb2/Npa2, C-terminal
g3085	758	Pfam	PF17048	Neutral/alkaline non-lysosomal ceramidase, C-terminal	1.1E-56	IPR031331	Neutral/alkaline non-lysosomal ceramidase, C-terminal
g3085	758	Pfam	PF04734	Neutral/alkaline non-lysosomal ceramidase, N-terminal	4.2E-217	IPR031329	Neutral/alkaline non-lysosomal ceramidase, N-terminal
g2788	282	Pfam	PF00069	Protein kinase domain	1.8E-11	IPR000719	Protein kinase domain
g2227	473	Pfam	PF12710	haloacid dehalogenase-like hydrolase	2.0E-20	-	-
g934	435	Pfam	PF03909	BSD domain	1.5E-19	IPR005607	BSD domain
g6550	755	Pfam	PF00443	Ubiquitin carboxyl-terminal hydrolase	3.2E-14	IPR001394	Peptidase C19, ubiquitin carboxyl-terminal hydrolase
g5672	529	Pfam	PF07690	Major Facilitator Superfamily	7.0E-22	IPR011701	Major facilitator superfamily
g3292	693	Pfam	PF04791	LMBR1-like membrane protein	1.7E-130	IPR006876	LMBR1-like membrane protein
g6913	313	Pfam	PF00957	Synaptobrevin	2.8E-9	IPR042855	v-SNARE, coiled-coil homology domain
g6913	313	Pfam	PF13774	Regulated-SNARE-like domain	2.2E-28	IPR010908	Longin domain
g3518	261	Pfam	PF01575	MaoC like domain	7.4E-25	IPR002539	MaoC-like dehydratase domain
g5737	516	Pfam	PF00067	Cytochrome P450	6.8E-59	IPR001128	Cytochrome P450
g7988	605	Pfam	PF02301	HORMA domain	8.5E-39	IPR003511	HORMA domain
g5965	203	Pfam	PF00071	Ras family	2.0E-45	IPR001806	Small GTPase
g3912	342	Pfam	PF00300	Histidine phosphatase superfamily (branch 1)	3.9E-6	IPR013078	Histidine phosphatase superfamily, clade-1
g5098	641	Pfam	PF08613	Cyclin	2.1E-13	IPR013922	Cyclin PHO80-like
g3238	84	Pfam	PF07189	Splicing factor 3B subunit 10 (SF3b10)	1.3E-35	IPR009846	Splicing factor 3B subunit 5/RDS3 complex subunit 10
g7519	455	Pfam	PF08309	LVIVD repeat	0.27	IPR013211	LVIVD
g7837	388	Pfam	PF00175	Oxidoreductase NAD-binding domain	7.1E-6	IPR001433	Oxidoreductase FAD/NAD(P)-binding
g7837	388	Pfam	PF00970	Oxidoreductase FAD-binding domain	2.7E-4	IPR008333	Flavoprotein pyridine nucleotide cytochrome reductase-like, FAD-binding domain
g2990	1007	Pfam	PF02194	PXA domain	3.2E-28	IPR003114	Phox-associated domain
g2990	1007	Pfam	PF00787	PX domain	1.0E-6	IPR001683	Phox homology
g2990	1007	Pfam	PF08628	Sorting nexin C terminal	1.1E-22	IPR013937	Sorting nexin, C-terminal
g7680	490	Pfam	PF02466	Tim17/Tim22/Tim23/Pmp24 family	1.1E-13	-	-
g7680	490	Pfam	PF00107	Zinc-binding dehydrogenase	1.3E-8	IPR013149	Alcohol dehydrogenase-like, C-terminal
g573	1601	Pfam	PF03184	DDE superfamily endonuclease	4.5E-15	IPR004875	DDE superfamily endonuclease domain
g573	1601	Pfam	PF00023	Ankyrin repeat	9.3E-4	IPR002110	Ankyrin repeat
g573	1601	Pfam	PF12796	Ankyrin repeats (3 copies)	8.8E-8	IPR002110	Ankyrin repeat
g573	1601	Pfam	PF12796	Ankyrin repeats (3 copies)	3.6E-6	IPR002110	Ankyrin repeat
g573	1601	Pfam	PF12796	Ankyrin repeats (3 copies)	9.1E-14	IPR002110	Ankyrin repeat
g573	1601	Pfam	PF12796	Ankyrin repeats (3 copies)	4.2E-9	IPR002110	Ankyrin repeat
g573	1601	Pfam	PF12796	Ankyrin repeats (3 copies)	5.9E-7	IPR002110	Ankyrin repeat
g573	1601	Pfam	PF00075	RNase H	6.3E-9	IPR002156	Ribonuclease H domain
g573	1601	Pfam	PF13637	Ankyrin repeats (many copies)	3.9E-8	IPR002110	Ankyrin repeat
g7665	1155	Pfam	PF14604	Variant SH3 domain	1.1E-7	IPR001452	SH3 domain
g7665	1155	Pfam	PF03983	SLA1 homology domain 1, SHD1	3.8E-33	IPR007131	SLA1 homology domain 1, SHD1
g7665	1155	Pfam	PF00018	SH3 domain	9.3E-14	IPR001452	SH3 domain
g7665	1155	Pfam	PF00018	SH3 domain	6.9E-11	IPR001452	SH3 domain
g7665	1155	Pfam	PF08226	Domain of unknown function (DUF1720)	1.7E-4	IPR013182	Domain of unknown function DUF1720
g1167	316	Pfam	PF04641	Rtf2 RING-finger	4.3E-66	-	-
g3280	990	Pfam	PF04389	Peptidase family M28	1.4E-35	IPR007484	Peptidase M28
g7912	391	Pfam	PF01408	Oxidoreductase family, NAD-binding Rossmann fold	2.1E-18	IPR000683	Gfo/Idh/MocA-like oxidoreductase, N-terminal
g5952	712	Pfam	PF00931	NB-ARC domain	7.8E-11	IPR002182	NB-ARC
g1439	325	Pfam	PF00149	Calcineurin-like phosphoesterase	2.1E-40	IPR004843	Calcineurin-like phosphoesterase domain, ApaH type
g1439	325	Pfam	PF16891	Serine-threonine protein phosphatase N-terminal domain	3.1E-22	IPR031675	Serine-threonine protein phosphatase, N-terminal
g2034	609	Pfam	PF10590	Pyridoxine 5'-phosphate oxidase C-terminal dimerisation region	5.9E-17	IPR019576	Pyridoxine 5'-phosphate oxidase, dimerisation, C-terminal
g2034	609	Pfam	PF01243	Pyridoxamine 5'-phosphate oxidase	4.3E-4	IPR011576	Pyridoxamine 5'-phosphate oxidase, putative
g6940	769	Pfam	PF00067	Cytochrome P450	1.2E-40	IPR001128	Cytochrome P450
g6940	769	Pfam	PF13489	Methyltransferase domain	8.9E-20	-	-
g7933	1288	Pfam	PF17919	RNase H-like domain found in reverse transcriptase	5.3E-19	IPR041577	Reverse transcriptase/retrotransposon-derived protein, RNase H-like domain
g7933	1288	Pfam	PF17921	Integrase zinc binding domain	1.4E-19	IPR041588	Integrase zinc-binding domain
g7933	1288	Pfam	PF00078	Reverse transcriptase (RNA-dependent DNA polymerase)	6.3E-8	IPR000477	Reverse transcriptase domain
g888	293	Pfam	PF02548	Ketopantoate hydroxymethyltransferase	1.0E-106	IPR003700	Ketopantoate hydroxymethyltransferase
g2691	239	Pfam	PF12328	Rpp20 subunit of nuclear RNase MRP and P	8.6E-48	IPR014612	Ribonucleases P/MRP protein subunit Rpp20/Pop7
g2973	880	Pfam	PF14529	Endonuclease-reverse transcriptase	2.4E-6	IPR005135	Endonuclease/exonuclease/phosphatase
g2973	880	Pfam	PF00078	Reverse transcriptase (RNA-dependent DNA polymerase)	7.9E-35	IPR000477	Reverse transcriptase domain
g4421	469	Pfam	PF05195	Aminopeptidase P, N-terminal domain	9.8E-25	IPR007865	Aminopeptidase P, N-terminal
g4421	469	Pfam	PF00557	Metallopeptidase family M24	1.6E-56	IPR000994	Peptidase M24
g1059	852	Pfam	PF00023	Ankyrin repeat	0.0021	IPR002110	Ankyrin repeat
g1059	852	Pfam	PF12796	Ankyrin repeats (3 copies)	6.3E-14	IPR002110	Ankyrin repeat
g1059	852	Pfam	PF12796	Ankyrin repeats (3 copies)	1.4E-15	IPR002110	Ankyrin repeat
g1059	852	Pfam	PF12796	Ankyrin repeats (3 copies)	3.6E-10	IPR002110	Ankyrin repeat
g1059	852	Pfam	PF12796	Ankyrin repeats (3 copies)	4.1E-8	IPR002110	Ankyrin repeat
g1059	852	Pfam	PF12796	Ankyrin repeats (3 copies)	2.0E-8	IPR002110	Ankyrin repeat
g1059	852	Pfam	PF12796	Ankyrin repeats (3 copies)	4.6E-10	IPR002110	Ankyrin repeat
g4799	186	Pfam	PF03962	Mnd1 HTH domain	6.7E-15	IPR040453	Mnd1, HTH domain
g7827	417	Pfam	PF02826	D-isomer specific 2-hydroxyacid dehydrogenase, NAD binding domain	2.7E-49	IPR006140	D-isomer specific 2-hydroxyacid dehydrogenase, NAD-binding domain
g7827	417	Pfam	PF00389	D-isomer specific 2-hydroxyacid dehydrogenase, catalytic domain	3.5E-15	IPR006139	D-isomer specific 2-hydroxyacid dehydrogenase, catalytic domain
g1101	548	Pfam	PF01636	Phosphotransferase enzyme family	3.1E-11	IPR002575	Aminoglycoside phosphotransferase
g3797	139	Pfam	PF16093	Proteasome assembly chaperone 4	4.7E-26	IPR032157	Proteasome assembly chaperone 4
g7634	1038	Pfam	PF12796	Ankyrin repeats (3 copies)	9.7E-16	IPR002110	Ankyrin repeat
g7634	1038	Pfam	PF12796	Ankyrin repeats (3 copies)	3.0E-12	IPR002110	Ankyrin repeat
g7634	1038	Pfam	PF12796	Ankyrin repeats (3 copies)	2.8E-14	IPR002110	Ankyrin repeat
g7634	1038	Pfam	PF00023	Ankyrin repeat	0.0034	IPR002110	Ankyrin repeat
g2741	999	Pfam	PF04815	Sec23/Sec24 helical domain	2.2E-24	IPR006900	Sec23/Sec24, helical domain
g2741	999	Pfam	PF08033	Sec23/Sec24 beta-sandwich domain	1.7E-17	IPR012990	Sec23/Sec24 beta-sandwich
g2741	999	Pfam	PF04811	Sec23/Sec24 trunk domain	4.8E-52	IPR006896	Sec23/Sec24, trunk domain
g2741	999	Pfam	PF04810	Sec23/Sec24 zinc finger	1.4E-14	IPR006895	Zinc finger, Sec23/Sec24-type
g1113	400	Pfam	PF00108	Thiolase, N-terminal domain	1.0E-92	IPR020616	Thiolase, N-terminal
g1113	400	Pfam	PF02803	Thiolase, C-terminal domain	5.9E-44	IPR020617	Thiolase, C-terminal
g3131	856	Pfam	PF09779	Ima1 N-terminal domain	3.3E-36	IPR018617	Ima1, N-terminal domain
g402	431	Pfam	PF03388	Legume-like lectin family	5.4E-28	IPR005052	Legume-like lectin
g4309	1297	Pfam	PF14529	Endonuclease-reverse transcriptase	2.4E-14	IPR005135	Endonuclease/exonuclease/phosphatase
g4309	1297	Pfam	PF00078	Reverse transcriptase (RNA-dependent DNA polymerase)	2.3E-26	IPR000477	Reverse transcriptase domain
g4982	252	Pfam	PF10681	Chaperone for protein-folding within the ER, fungal	7.6E-95	IPR019623	Protein Rot1
g3092	534	Pfam	PF04935	Surfeit locus protein 6	1.0E-50	IPR029190	Ribosomal RNA-processing protein 14/surfeit locus protein 6, C-terminal domain
g3092	534	Pfam	PF15459	60S ribosome biogenesis protein Rrp14	3.8E-18	IPR029188	Ribosomal RNA-processing protein 14, N-terminal
g2772	364	Pfam	PF00013	KH domain	3.5E-17	IPR004088	K Homology domain, type 1
g2772	364	Pfam	PF00013	KH domain	5.7E-13	IPR004088	K Homology domain, type 1
g2772	364	Pfam	PF00013	KH domain	2.4E-8	IPR004088	K Homology domain, type 1
g6544	283	Pfam	PF00069	Protein kinase domain	4.8E-26	IPR000719	Protein kinase domain
g1705	251	Pfam	PF03330	Lytic transglycolase	7.1E-7	IPR009009	RlpA-like protein, double-psi beta-barrel domain
g351	533	Pfam	PF00083	Sugar (and other) transporter	1.3E-111	IPR005828	Major facilitator, sugar transporter-like
g2644	449	Pfam	PF01066	CDP-alcohol phosphatidyltransferase	3.7E-10	IPR000462	CDP-alcohol phosphatidyltransferase
g2644	449	Pfam	PF04410	Gar1/Naf1 RNA binding region	6.8E-25	IPR007504	H/ACA ribonucleoprotein complex, subunit Gar1/Naf1
g2776	337	Pfam	PF01370	NAD dependent epimerase/dehydratase family	8.5E-19	IPR001509	NAD-dependent epimerase/dehydratase
g6975	397	Pfam	PF00181	Ribosomal Proteins L2, RNA binding domain	1.2E-24	IPR022666	Ribosomal Proteins L2, RNA binding domain
g6975	397	Pfam	PF03947	Ribosomal Proteins L2, C-terminal domain	7.3E-53	IPR022669	Ribosomal protein L2, C-terminal
g1981	516	Pfam	PF00067	Cytochrome P450	7.3E-45	IPR001128	Cytochrome P450
g7245	368	Pfam	PF10295	Uncharacterised protein (DUF2406)	4.2E-25	IPR018809	Protein of unknown function DUF2406
g7726	1274	Pfam	PF03941	Inner centromere protein, ARK binding region	2.3E-16	IPR005635	Inner centromere protein, ARK-binding domain
g2097	512	Pfam	PF01494	FAD binding domain	2.0E-17	IPR002938	FAD-binding domain
g6972	1251	Pfam	PF00638	RanBP1 domain	5.6E-12	IPR000156	Ran binding domain
g7048	450	Pfam	PF16653	Saccharopine dehydrogenase C-terminal domain	1.4E-95	IPR032095	Saccharopine dehydrogenase-like, C-terminal
g7048	450	Pfam	PF03435	Saccharopine dehydrogenase NADP binding domain	2.2E-24	IPR005097	Saccharopine dehydrogenase, NADP binding domain
g5874	766	Pfam	PF00117	Glutamine amidotransferase class-I	4.6E-47	IPR017926	Glutamine amidotransferase
g5874	766	Pfam	PF00218	Indole-3-glycerol phosphate synthase	3.6E-95	IPR013798	Indole-3-glycerol phosphate synthase domain
g5874	766	Pfam	PF00697	N-(5'phosphoribosyl)anthranilate (PRA) isomerase	3.8E-46	IPR001240	N-(5'phosphoribosyl) anthranilate isomerase (PRAI) domain
g7873	715	Pfam	PF04059	RNA recognition motif 2	4.2E-38	IPR007201	Mei2-like, C-terminal RNA recognition motif
g6834	345	Pfam	PF03029	Conserved hypothetical ATP binding protein	1.0E-78	IPR004130	GPN-loop GTPase
g7657	538	Pfam	PF08799	pre-mRNA processing factor 4 (PRP4) like	2.9E-14	IPR014906	Pre-mRNA processing factor 4 (PRP4)-like
g7657	538	Pfam	PF00400	WD domain, G-beta repeat	0.0034	IPR001680	WD40 repeat
g7657	538	Pfam	PF00400	WD domain, G-beta repeat	1.1E-7	IPR001680	WD40 repeat
g7657	538	Pfam	PF00400	WD domain, G-beta repeat	3.8E-4	IPR001680	WD40 repeat
g7657	538	Pfam	PF00400	WD domain, G-beta repeat	1.2E-7	IPR001680	WD40 repeat
g7657	538	Pfam	PF00400	WD domain, G-beta repeat	0.13	IPR001680	WD40 repeat
g7900	385	Pfam	PF08610	Peroxisomal membrane protein (Pex16)	8.1E-142	IPR013919	Peroxisome membrane protein, Pex16
g2639	292	Pfam	PF00651	BTB/POZ domain	2.3E-4	IPR000210	BTB/POZ domain
g2582	926	Pfam	PF14529	Endonuclease-reverse transcriptase	1.5E-21	IPR005135	Endonuclease/exonuclease/phosphatase
g7333	484	Pfam	PF00850	Histone deacetylase domain	5.7E-79	IPR023801	Histone deacetylase domain
g6438	319	Pfam	PF06058	Dcp1-like decapping family	1.7E-28	IPR010334	mRNA-decapping enzyme subunit 1
g1626	888	Pfam	PF17917	RNase H-like domain found in reverse transcriptase	1.1E-37	IPR041373	Reverse transcriptase, RNase H-like domain
g1626	888	Pfam	PF17921	Integrase zinc binding domain	9.3E-20	IPR041588	Integrase zinc-binding domain
g1626	888	Pfam	PF00665	Integrase core domain	8.6E-11	IPR001584	Integrase, catalytic core
g1626	888	Pfam	PF00078	Reverse transcriptase (RNA-dependent DNA polymerase)	3.2E-30	IPR000477	Reverse transcriptase domain
g4035	789	Pfam	PF13854	Kelch motif	2.8E-11	-	-
g6270	730	Pfam	PF00250	Forkhead domain	7.2E-37	IPR001766	Fork head domain
g1473	680	Pfam	PF10198	Histone acetyltransferases subunit 3	3.2E-50	IPR019340	Histone acetyltransferases subunit 3
g2538	435	Pfam	PF00155	Aminotransferase class I and II	2.1E-40	IPR004839	Aminotransferase, class I/classII
g3608	551	Pfam	PF13649	Methyltransferase domain	5.6E-10	IPR041698	Methyltransferase domain 25
g4687	360	Pfam	PF00400	WD domain, G-beta repeat	0.0012	IPR001680	WD40 repeat
g4687	360	Pfam	PF00400	WD domain, G-beta repeat	0.001	IPR001680	WD40 repeat
g4687	360	Pfam	PF00400	WD domain, G-beta repeat	5.4E-5	IPR001680	WD40 repeat
g4687	360	Pfam	PF00400	WD domain, G-beta repeat	0.057	IPR001680	WD40 repeat
g4687	360	Pfam	PF00400	WD domain, G-beta repeat	5.9E-5	IPR001680	WD40 repeat
g4687	360	Pfam	PF00400	WD domain, G-beta repeat	1.6E-4	IPR001680	WD40 repeat
g1408	211	Pfam	PF07510	Protein of unknown function (DUF1524)	2.1E-9	IPR011089	Domain of unknown function DUF1524
g4976	1044	Pfam	PF04082	Fungal specific transcription factor domain	9.4E-69	IPR007219	Transcription factor domain, fungi
g4022	184	Pfam	PF00838	Translationally controlled tumour protein	5.1E-59	IPR018105	Translationally controlled tumour protein
g5091	608	Pfam	PF00155	Aminotransferase class I and II	4.0E-63	IPR004839	Aminotransferase, class I/classII
g7307	517	Pfam	PF01409	tRNA synthetases class II core domain (F)	5.2E-88	IPR002319	Phenylalanyl-tRNA synthetase
g7307	517	Pfam	PF18553	PheRS DNA binding domain 3	1.7E-15	IPR040725	PheRS, DNA binding domain 3
g3849	395	Pfam	PF13561	Enoyl-(Acyl carrier protein) reductase	3.9E-43	-	-
g3849	395	Pfam	PF04588	Hypoxia induced protein conserved region	1.0E-20	IPR007667	Hypoxia induced protein, domain
g6130	1545	Pfam	PF14027	Questin oxidase-like	4.5E-99	IPR025337	Questin oxidase-like
g6130	1545	Pfam	PF00069	Protein kinase domain	3.3E-69	IPR000719	Protein kinase domain
g1390	245	Pfam	PF00406	Adenylate kinase	6.2E-13	-	-
g1390	245	Pfam	PF05191	Adenylate kinase, active site lid	2.8E-16	IPR007862	Adenylate kinase, active site lid domain
g1390	245	Pfam	PF00406	Adenylate kinase	1.7E-19	-	-
g2652	841	Pfam	PF13664	Domain of unknown function (DUF4149)	2.5E-24	IPR025423	Domain of unknown function DUF4149
g6518	477	Pfam	PF06870	A49-like RNA polymerase I associated factor	1.5E-66	IPR009668	RNA polymerase I associated factor, A49-like
g6582	170	Pfam	PF03134	TB2/DP1, HVA22 family	3.2E-27	IPR004345	TB2/DP1/HVA22-related protein
g7879	400	Pfam	PF00579	tRNA synthetases class I (W and Y)	5.2E-68	IPR002305	Aminoacyl-tRNA synthetase, class Ic
g6838	485	Pfam	PF16114	ATP citrate lyase citrate-binding	1.7E-87	IPR032263	ATP-citrate synthase, citrate-binding domain
g3852	621	Pfam	PF08030	Ferric reductase NAD binding domain	1.2E-11	IPR013121	Ferric reductase, NAD binding domain
g3852	621	Pfam	PF08022	FAD-binding domain	1.6E-5	IPR013112	FAD-binding 8
g3852	621	Pfam	PF01794	Ferric reductase like transmembrane component	6.2E-25	IPR013130	Ferric reductase transmembrane component-like domain
g5700	837	Pfam	PF00628	PHD-finger	1.3E-8	IPR019787	Zinc finger, PHD-finger
g2445	121	Pfam	PF14087	Domain of unknown function (DUF4267)	1.5E-29	IPR025363	Protein of unknown function DUF4267
g1755	118	Pfam	PF00957	Synaptobrevin	7.4E-33	IPR042855	v-SNARE, coiled-coil homology domain
g3750	214	Pfam	PF00177	Ribosomal protein S7p/S5e	8.4E-37	IPR023798	Ribosomal protein S7 domain
g626	945	Pfam	PF01687	Riboflavin kinase	9.5E-12	IPR015865	Riboflavin kinase domain, bacterial/eukaryotic
g626	945	Pfam	PF01687	Riboflavin kinase	1.4E-14	IPR015865	Riboflavin kinase domain, bacterial/eukaryotic
g7582	302	Pfam	PF00481	Protein phosphatase 2C	2.6E-41	IPR001932	PPM-type phosphatase domain
g760	258	Pfam	PF12710	haloacid dehalogenase-like hydrolase	1.1E-25	-	-
g3004	107	Pfam	PF05347	Complex 1 protein (LYR family)	7.8E-9	IPR008011	Complex 1 LYR protein domain
g6486	824	Pfam	PF05653	Magnesium transporter NIPA	8.5E-61	IPR008521	Magnesium transporter NIPA
g883	287	Pfam	PF12900	Pyridoxamine 5'-phosphate oxidase	2.8E-39	IPR024747	Pyridoxamine 5'-phosphate oxidase-related
g4073	600	Pfam	PF00069	Protein kinase domain	3.0E-62	IPR000719	Protein kinase domain
g3921	308	Pfam	PF01066	CDP-alcohol phosphatidyltransferase	6.1E-14	IPR000462	CDP-alcohol phosphatidyltransferase
g1129	1096	Pfam	PF02787	Carbamoyl-phosphate synthetase large chain, oligomerisation domain	3.9E-27	IPR005480	Carbamoyl-phosphate synthetase, large subunit oligomerisation domain
g1129	1096	Pfam	PF02786	Carbamoyl-phosphate synthase L chain, ATP binding domain	1.1E-83	IPR005479	Carbamoyl-phosphate synthetase large subunit-like, ATP-binding domain
g1129	1096	Pfam	PF02786	Carbamoyl-phosphate synthase L chain, ATP binding domain	2.5E-21	IPR005479	Carbamoyl-phosphate synthetase large subunit-like, ATP-binding domain
g2528	867	Pfam	PF03184	DDE superfamily endonuclease	1.3E-6	IPR004875	DDE superfamily endonuclease domain
g2528	867	Pfam	PF00075	RNase H	2.0E-10	IPR002156	Ribonuclease H domain
g4889	101	Pfam	PF01423	LSM domain	1.1E-8	IPR001163	LSM domain, eukaryotic/archaea-type
g7350	1179	Pfam	PF14558	ML-like domain	3.6E-20	IPR032800	ML-like domain
g7350	1179	Pfam	PF06011	Transient receptor potential (TRP) ion channel	3.0E-30	IPR010308	TRP, C-terminal
g6172	1363	Pfam	PF18076	Formylglycinamide ribonucleotide amidotransferase N-terminal	2.1E-33	IPR040707	Phosphoribosylformylglycinamidine synthase, N-terminal
g6172	1363	Pfam	PF13507	CobB/CobQ-like glutamine amidotransferase domain	5.4E-101	-	-
g6172	1363	Pfam	PF18072	Formylglycinamide ribonucleotide amidotransferase linker domain	4.2E-21	IPR041609	Phosphoribosylformylglycinamidine synthase, linker domain
g6172	1363	Pfam	PF02769	AIR synthase related protein, C-terminal domain	3.4E-10	IPR010918	PurM-like, C-terminal domain
g6172	1363	Pfam	PF02769	AIR synthase related protein, C-terminal domain	1.3E-22	IPR010918	PurM-like, C-terminal domain
g3460	68	Pfam	PF09072	Translation machinery associated TMA7	1.7E-25	IPR015157	Translation machinery associated TMA7
g3507	525	Pfam	PF04124	Dor1-like family	9.4E-46	IPR007255	Conserved oligomeric Golgi complex subunit 8
g5248	306	Pfam	PF02301	HORMA domain	2.2E-37	IPR003511	HORMA domain
g6618	310	Pfam	PF00782	Dual specificity phosphatase, catalytic domain	1.8E-13	IPR000340	Dual specificity phosphatase, catalytic domain
g524	1428	Pfam	PF07529	HSA	4.1E-12	IPR014012	Helicase/SANT-associated domain
g524	1428	Pfam	PF13921	Myb-like DNA-binding domain	4.1E-15	-	-
g6298	404	Pfam	PF14388	Domain of unknown function (DUF4419)	4.6E-111	IPR025533	Protein of unknown function DUF4419
g1464	311	Pfam	PF00505	HMG (high mobility group) box	2.7E-9	IPR009071	High mobility group box domain
g2725	404	Pfam	PF05922	Peptidase inhibitor I9	1.4E-17	IPR010259	Peptidase S8 propeptide/proteinase inhibitor I9
g2725	404	Pfam	PF00082	Subtilase family	9.2E-36	IPR000209	Peptidase S8/S53 domain
g3704	1040	Pfam	PF00226	DnaJ domain	4.6E-20	IPR001623	DnaJ domain
g2588	1030	Pfam	PF00225	Kinesin motor domain	4.8E-112	IPR001752	Kinesin motor domain
g2588	1030	Pfam	PF00179	Ubiquitin-conjugating enzyme	1.8E-49	IPR000608	Ubiquitin-conjugating enzyme E2
g2455	287	Pfam	PF00069	Protein kinase domain	1.8E-21	IPR000719	Protein kinase domain
g2570	186	Pfam	PF00025	ADP-ribosylation factor family	4.8E-74	IPR006689	Small GTPase superfamily, ARF/SAR type
g2913	1393	Pfam	PF00400	WD domain, G-beta repeat	0.034	IPR001680	WD40 repeat
g2913	1393	Pfam	PF00400	WD domain, G-beta repeat	0.002	IPR001680	WD40 repeat
g2913	1393	Pfam	PF00400	WD domain, G-beta repeat	0.003	IPR001680	WD40 repeat
g2913	1393	Pfam	PF00400	WD domain, G-beta repeat	5.3E-4	IPR001680	WD40 repeat
g2913	1393	Pfam	PF00400	WD domain, G-beta repeat	1.2E-6	IPR001680	WD40 repeat
g2913	1393	Pfam	PF00400	WD domain, G-beta repeat	0.0011	IPR001680	WD40 repeat
g2913	1393	Pfam	PF00400	WD domain, G-beta repeat	4.0E-4	IPR001680	WD40 repeat
g2913	1393	Pfam	PF05729	NACHT domain	4.4E-8	IPR007111	NACHT nucleoside triphosphatase
g2100	776	Pfam	PF00443	Ubiquitin carboxyl-terminal hydrolase	2.6E-59	IPR001394	Peptidase C19, ubiquitin carboxyl-terminal hydrolase
g5509	171	Pfam	PF19026	HYPK UBA domain	2.3E-15	IPR044034	Nascent polypeptide-associated complex subunit alpha-like, UBA domain
g3922	614	Pfam	PF00481	Protein phosphatase 2C	5.0E-27	IPR001932	PPM-type phosphatase domain
g6028	1861	Pfam	PF02574	Homocysteine S-methyltransferase	7.8E-48	IPR003726	Homocysteine-binding domain
g6028	1861	Pfam	PF00533	BRCA1 C Terminus (BRCT) domain	2.3E-4	IPR001357	BRCT domain
g6028	1861	Pfam	PF18115	DNA repair protein Crb2 Tudor domain	7.7E-18	IPR041297	DNA repair protein Crb2, Tudor domain
g1466	793	Pfam	PF00547	Urease, gamma subunit	3.0E-16	IPR002026	Urease, gamma/gamma-beta subunit
g1466	793	Pfam	PF01979	Amidohydrolase family	4.5E-75	IPR006680	Amidohydrolase-related
g1466	793	Pfam	PF00699	Urease beta subunit	1.7E-39	IPR002019	Urease, beta subunit
g1466	793	Pfam	PF00449	Urease alpha-subunit, N-terminal domain	1.1E-56	IPR011612	Urease alpha-subunit, N-terminal domain
g7144	711	Pfam	PF05729	NACHT domain	2.6E-6	IPR007111	NACHT nucleoside triphosphatase
g7144	711	Pfam	PF01048	Phosphorylase superfamily	1.1E-6	IPR000845	Nucleoside phosphorylase domain
g324	502	Pfam	PF00069	Protein kinase domain	9.9E-16	IPR000719	Protein kinase domain
g346	963	Pfam	PF08733	PalH/RIM21	2.2E-109	IPR014844	PalH/RIM21
g435	269	Pfam	PF07947	YhhN family	3.1E-42	IPR012506	YhhN-like
g1855	243	Pfam	PF08312	cwf21 domain	3.7E-15	IPR013170	mRNA splicing factor Cwf21 domain
g6448	977	Pfam	PF07690	Major Facilitator Superfamily	2.7E-26	IPR011701	Major facilitator superfamily
g6448	977	Pfam	PF00762	Ferrochelatase	2.3E-99	IPR001015	Ferrochelatase
g6306	738	Pfam	PF09326	NADH-ubiquinone oxidoreductase subunit G, C-terminal	2.9E-18	IPR015405	NADH-quinone oxidoreductase, chain G, C-terminal
g6306	738	Pfam	PF10588	NADH-ubiquinone oxidoreductase-G iron-sulfur binding region	2.2E-17	IPR019574	NADH:ubiquinone oxidoreductase, subunit G, iron-sulphur binding
g6306	738	Pfam	PF00384	Molybdopterin oxidoreductase	2.1E-70	IPR006656	Molybdopterin oxidoreductase
g6306	738	Pfam	PF13510	2Fe-2S iron-sulfur cluster binding domain	2.3E-21	-	-
g6547	651	Pfam	PF00069	Protein kinase domain	1.8E-51	IPR000719	Protein kinase domain
g1069	1479	Pfam	PF15901	Sortilin, neurotensin receptor 3, C-terminal	7.9E-48	IPR031777	Sortilin, C-terminal
g1069	1479	Pfam	PF15901	Sortilin, neurotensin receptor 3, C-terminal	1.7E-51	IPR031777	Sortilin, C-terminal
g1069	1479	Pfam	PF15902	Sortilin, neurotensin receptor 3,	6.1E-158	IPR031778	Sortilin, N-terminal
g1069	1479	Pfam	PF15902	Sortilin, neurotensin receptor 3,	1.7E-139	IPR031778	Sortilin, N-terminal
g6706	261	Pfam	PF00319	SRF-type transcription factor (DNA-binding and dimerisation domain)	3.3E-6	IPR002100	Transcription factor, MADS-box
g6706	261	Pfam	PF00319	SRF-type transcription factor (DNA-binding and dimerisation domain)	4.1E-8	IPR002100	Transcription factor, MADS-box
g4114	1137	Pfam	PF00069	Protein kinase domain	3.8E-56	IPR000719	Protein kinase domain
g5934	268	Pfam	PF14234	Domain of unknown function (DUF4336)	6.9E-10	IPR025638	Protein of unknown function DUF4336
g3666	797	Pfam	PF06733	DEAD_2	9.6E-57	IPR010614	DEAD2
g3666	797	Pfam	PF13307	Helicase C-terminal domain	8.2E-44	IPR006555	ATP-dependent helicase, C-terminal
g3666	797	Pfam	PF06777	Helical and beta-bridge domain	9.1E-43	IPR010643	Helical and beta-bridge domain
g7951	271	Pfam	PF00753	Metallo-beta-lactamase superfamily	1.7E-15	IPR001279	Metallo-beta-lactamase
g7951	271	Pfam	PF17778	Beta-lactamase associated winged helix domain	4.3E-17	IPR041516	LACTB2, winged helix domain
g781	308	Pfam	PF00347	Ribosomal protein L6	7.7E-10	IPR020040	Ribosomal protein L6, alpha-beta domain
g781	308	Pfam	PF00347	Ribosomal protein L6	3.5E-6	IPR020040	Ribosomal protein L6, alpha-beta domain
g846	1228	Pfam	PF00929	Exonuclease	3.2E-13	IPR013520	Exonuclease, RNase T/DNA polymerase III
g846	1228	Pfam	PF13423	Ubiquitin carboxyl-terminal hydrolase	3.7E-96	IPR028881	PAN2, UCH domain
g6912	135	Pfam	PF16906	Ribosomal proteins L26 eukaryotic, L24P archaeal	1.9E-37	IPR005756	Ribosomal protein L26/L24, eukaryotic/archaeal
g6912	135	Pfam	PF00467	KOW motif	1.5E-8	IPR005824	KOW
g2276	262	Pfam	PF00900	Ribosomal family S4e	1.1E-35	IPR013845	Ribosomal protein S4e, central region
g2276	262	Pfam	PF16121	40S ribosomal protein S4 C-terminus	7.7E-24	IPR032277	40S ribosomal protein S4, C-terminal domain
g2276	262	Pfam	PF01479	S4 domain	6.4E-6	IPR002942	RNA-binding S4 domain
g2276	262	Pfam	PF08071	RS4NT (NUC023) domain	5.1E-18	IPR013843	Ribosomal protein S4e, N-terminal
g3278	162	Pfam	PF09748	Transcription factor subunit Med10 of Mediator complex	1.5E-45	IPR019145	Mediator complex, subunit Med10
g4536	533	Pfam	PF01040	UbiA prenyltransferase family	1.7E-58	IPR000537	UbiA prenyltransferase family
g5912	1379	Pfam	PF00271	Helicase conserved C-terminal domain	2.3E-7	IPR001650	Helicase, C-terminal
g5912	1379	Pfam	PF00176	SNF2-related domain	1.5E-24	IPR000330	SNF2, N-terminal
g2501	723	Pfam	PF01740	STAS domain	7.8E-16	IPR002645	STAS domain
g2501	723	Pfam	PF00916	Sulfate permease family	1.4E-76	IPR011547	SLC26A/SulP transporter domain
g2587	911	Pfam	PF13391	HNH endonuclease	2.3E-13	IPR003615	HNH nuclease
g6031	505	Pfam	PF02127	Aminopeptidase I zinc metalloprotease (M18)	2.6E-134	IPR001948	Peptidase M18
g3790	613	Pfam	PF09804	DENN domain-containing protein 11	5.5E-96	IPR018626	Protein LCHN/Anr2
g3790	613	Pfam	PF14831	Domain of unknown function (DUF4484)	2.0E-60	IPR028115	Domain of unknown function DUF4484
g2605	88	Pfam	PF04119	Heat shock protein 9/12	7.1E-27	IPR007250	Heat shock protein 9/12
g241	468	Pfam	PF00172	Fungal Zn(2)-Cys(6) binuclear cluster domain	2.3E-6	IPR001138	Zn(2)-C6 fungal-type DNA-binding domain
g2321	662	Pfam	PF13000	Acetyl-coenzyme A transporter 1	1.5E-49	IPR024371	Acetyl-coenzyme A transporter 1-like
g2321	662	Pfam	PF13000	Acetyl-coenzyme A transporter 1	1.9E-82	IPR024371	Acetyl-coenzyme A transporter 1-like
g5418	160	Pfam	PF00383	Cytidine and deoxycytidylate deaminase zinc-binding region	1.4E-6	IPR002125	Cytidine and deoxycytidylate deaminase domain
g2868	433	Pfam	PF03982	Diacylglycerol acyltransferase	7.0E-92	IPR007130	Diacylglycerol acyltransferase
g6272	532	Pfam	PF13840	ACT domain	9.1E-11	IPR027795	CASTOR, ACT domain
g6272	532	Pfam	PF00696	Amino acid kinase family	3.3E-37	IPR001048	Aspartate/glutamate/uridylate kinase
g4638	287	Pfam	PF10075	CSN8/PSMD8/EIF3K family	2.9E-19	IPR033464	CSN8/PSMD8/EIF3K
g6661	707	Pfam	PF08613	Cyclin	9.5E-6	IPR013922	Cyclin PHO80-like
g1770	539	Pfam	PF01274	Malate synthase	6.9E-229	IPR001465	Malate synthase
g3380	834	Pfam	PF01068	ATP dependent DNA ligase domain	1.2E-49	IPR012310	DNA ligase, ATP-dependent, central
g3380	834	Pfam	PF04675	DNA ligase N terminus	1.3E-35	IPR012308	DNA ligase, ATP-dependent, N-terminal
g3380	834	Pfam	PF04679	ATP dependent DNA ligase C terminal region	1.1E-21	IPR012309	DNA ligase, ATP-dependent, C-terminal
g4110	998	Pfam	PF04408	Helicase associated domain (HA2)	8.0E-21	IPR007502	Helicase-associated domain
g4110	998	Pfam	PF00271	Helicase conserved C-terminal domain	8.4E-15	IPR001650	Helicase, C-terminal
g4110	998	Pfam	PF07717	Oligonucleotide/oligosaccharide-binding (OB)-fold	3.6E-15	IPR011709	DEAD-box helicase, OB fold
g4110	998	Pfam	PF00270	DEAD/DEAH box helicase	8.7E-7	IPR011545	DEAD/DEAH box helicase domain
g7902	662	Pfam	PF11699	Mif2/CENP-C like	3.4E-33	IPR025974	Mif2/CENP-C cupin domain
g7902	662	Pfam	PF15624	Kinetochore CENP-C fungal homologue, Mif2, N-terminal	2.0E-34	IPR028929	Mif2, N-terminal
g808	935	Pfam	PF09759	Spinocerebellar ataxia type 10 protein domain	1.0E-30	IPR019156	Ataxin-10 domain
g5067	437	Pfam	PF01757	Acyltransferase family	1.1E-15	IPR002656	Acyltransferase 3 domain
g1735	705	Pfam	PF00069	Protein kinase domain	3.1E-33	IPR000719	Protein kinase domain
g1735	705	Pfam	PF00069	Protein kinase domain	2.1E-19	IPR000719	Protein kinase domain
g7339	502	Pfam	PF01704	UTP--glucose-1-phosphate uridylyltransferase	4.6E-187	IPR002618	UDPGP family
g2320	347	Pfam	PF09496	Cenp-O kinetochore centromere component	1.2E-53	IPR018464	Centromere protein O
g2464	318	Pfam	PF13358	DDE superfamily endonuclease	2.7E-14	IPR038717	Tc1-like transposase, DDE domain
g2464	318	Pfam	PF01498	Transposase	1.8E-12	IPR002492	Transposase, Tc1-like
g7238	394	Pfam	PF03908	Sec20	9.6E-17	IPR005606	Sec20
g1544	1347	Pfam	PF01302	CAP-Gly domain	2.5E-23	IPR000938	CAP Gly-rich domain
g1544	1347	Pfam	PF12455	Dynein associated protein	4.5E-100	IPR022157	Dynein associated protein
g825	492	Pfam	PF00083	Sugar (and other) transporter	3.7E-12	IPR005828	Major facilitator, sugar transporter-like
g825	492	Pfam	PF00083	Sugar (and other) transporter	2.4E-20	IPR005828	Major facilitator, sugar transporter-like
g1149	554	Pfam	PF08598	Sds3-like	3.0E-19	IPR013907	Sds3-like
g4430	466	Pfam	PF01699	Sodium/calcium exchanger protein	2.0E-12	IPR004837	Sodium/calcium exchanger membrane region
g4430	466	Pfam	PF01699	Sodium/calcium exchanger protein	1.0E-10	IPR004837	Sodium/calcium exchanger membrane region
g6556	692	Pfam	PF01926	50S ribosome-binding GTPase	4.5E-14	IPR006073	GTP binding domain
g5537	787	Pfam	PF00078	Reverse transcriptase (RNA-dependent DNA polymerase)	1.4E-16	IPR000477	Reverse transcriptase domain
g2571	204	Pfam	PF00132	Bacterial transferase hexapeptide (six repeats)	1.7E-4	IPR001451	Hexapeptide repeat
g1224	203	Pfam	PF03358	NADPH-dependent FMN reductase	2.5E-23	IPR005025	NADPH-dependent FMN reductase-like
g2222	1465	Pfam	PF00668	Condensation domain	4.4E-33	IPR001242	Condensation domain
g2222	1465	Pfam	PF00550	Phosphopantetheine attachment site	2.8E-10	IPR009081	Phosphopantetheine binding ACP domain
g2222	1465	Pfam	PF00501	AMP-binding enzyme	6.2E-75	IPR000873	AMP-dependent synthetase/ligase
g5602	589	Pfam	PF01734	Patatin-like phospholipase	3.7E-12	IPR002641	Patatin-like phospholipase domain
g5602	589	Pfam	PF11815	Domain of unknown function (DUF3336)	2.0E-28	IPR021771	Triacylglycerol lipase, N-terminal
g804	1327	Pfam	PF04082	Fungal specific transcription factor domain	1.5E-24	IPR007219	Transcription factor domain, fungi
g804	1327	Pfam	PF02515	CoA-transferase family III	6.8E-37	IPR003673	CoA-transferase family III
g6753	420	Pfam	PF11312	Putative SAM-dependent methyltransferase	1.0E-96	IPR021463	Putative SAM-dependent methyltransferase
g5764	681	Pfam	PF00149	Calcineurin-like phosphoesterase	9.2E-10	IPR004843	Calcineurin-like phosphoesterase domain, ApaH type
g6122	1115	Pfam	PF14533	Ubiquitin-specific protease C-terminal	5.2E-69	IPR029346	Ubiquitin carboxyl-terminal hydrolase, C-terminal
g6122	1115	Pfam	PF00443	Ubiquitin carboxyl-terminal hydrolase	3.2E-51	IPR001394	Peptidase C19, ubiquitin carboxyl-terminal hydrolase
g6122	1115	Pfam	PF12436	ICP0-binding domain of Ubiquitin-specific protease 7	3.6E-86	IPR024729	Ubiquitin carboxyl-terminal hydrolase 7, ICP0-binding domain
g6122	1115	Pfam	PF00917	MATH domain	1.1E-4	IPR002083	MATH/TRAF domain
g4373	768	Pfam	PF00172	Fungal Zn(2)-Cys(6) binuclear cluster domain	3.3E-7	IPR001138	Zn(2)-C6 fungal-type DNA-binding domain
g4373	768	Pfam	PF04082	Fungal specific transcription factor domain	4.0E-14	IPR007219	Transcription factor domain, fungi
g7357	630	Pfam	PF19055	ABC-2 type transporter	4.7E-6	IPR043926	ABC transporter family G domain
g7357	630	Pfam	PF01061	ABC-2 type transporter	1.3E-32	IPR013525	ABC-2 type transporter
g7357	630	Pfam	PF00005	ABC transporter	8.4E-26	IPR003439	ABC transporter-like, ATP-binding domain
g4369	177	Pfam	PF01814	Hemerythrin HHE cation binding domain	5.3E-8	IPR012312	Hemerythrin-like
g6411	558	Pfam	PF04084	Origin recognition complex subunit 2	6.7E-116	IPR007220	Origin recognition complex, subunit 2
g5867	378	Pfam	PF00180	Isocitrate/isopropylmalate dehydrogenase	2.4E-100	IPR024084	Isopropylmalate dehydrogenase-like domain
g345	762	Pfam	PF12937	F-box-like	2.8E-6	IPR001810	F-box domain
g3089	302	Pfam	PF00153	Mitochondrial carrier protein	1.3E-16	IPR018108	Mitochondrial substrate/solute carrier
g3089	302	Pfam	PF00153	Mitochondrial carrier protein	4.1E-19	IPR018108	Mitochondrial substrate/solute carrier
g3089	302	Pfam	PF00153	Mitochondrial carrier protein	1.4E-16	IPR018108	Mitochondrial substrate/solute carrier
g3231	879	Pfam	PF03097	BRO1-like domain	2.7E-122	IPR004328	BRO1 domain
g3231	879	Pfam	PF13949	ALIX V-shaped domain binding to HIV	9.1E-85	IPR025304	ALIX V-shaped domain
g1467	762	Pfam	PF12706	Beta-lactamase superfamily domain	1.8E-8	IPR001279	Metallo-beta-lactamase
g7549	684	Pfam	PF12937	F-box-like	2.3E-11	IPR001810	F-box domain
g7549	684	Pfam	PF00400	WD domain, G-beta repeat	2.0E-6	IPR001680	WD40 repeat
g7549	684	Pfam	PF00400	WD domain, G-beta repeat	2.2E-5	IPR001680	WD40 repeat
g7549	684	Pfam	PF00400	WD domain, G-beta repeat	4.2E-4	IPR001680	WD40 repeat
g7549	684	Pfam	PF00400	WD domain, G-beta repeat	0.001	IPR001680	WD40 repeat
g7549	684	Pfam	PF00400	WD domain, G-beta repeat	7.6E-4	IPR001680	WD40 repeat
g7549	684	Pfam	PF00400	WD domain, G-beta repeat	2.3E-5	IPR001680	WD40 repeat
g7420	684	Pfam	PF12937	F-box-like	2.3E-11	IPR001810	F-box domain
g7420	684	Pfam	PF00400	WD domain, G-beta repeat	2.0E-6	IPR001680	WD40 repeat
g7420	684	Pfam	PF00400	WD domain, G-beta repeat	2.2E-5	IPR001680	WD40 repeat
g7420	684	Pfam	PF00400	WD domain, G-beta repeat	4.2E-4	IPR001680	WD40 repeat
g7420	684	Pfam	PF00400	WD domain, G-beta repeat	0.001	IPR001680	WD40 repeat
g7420	684	Pfam	PF00400	WD domain, G-beta repeat	7.6E-4	IPR001680	WD40 repeat
g7420	684	Pfam	PF00400	WD domain, G-beta repeat	2.3E-5	IPR001680	WD40 repeat
g2765	775	Pfam	PF00616	GTPase-activator protein for Ras-like GTPase	8.6E-58	IPR001936	Ras GTPase-activating domain
g2765	775	Pfam	PF03836	RasGAP C-terminus	1.5E-29	IPR000593	RasGAP protein, C-terminal
g3438	534	Pfam	PF01408	Oxidoreductase family, NAD-binding Rossmann fold	1.2E-9	IPR000683	Gfo/Idh/MocA-like oxidoreductase, N-terminal
g3438	534	Pfam	PF02894	Oxidoreductase family, C-terminal alpha/beta domain	3.8E-5	IPR004104	Gfo/Idh/MocA-like oxidoreductase, C-terminal
g386	319	Pfam	PF00153	Mitochondrial carrier protein	1.6E-20	IPR018108	Mitochondrial substrate/solute carrier
g386	319	Pfam	PF00153	Mitochondrial carrier protein	4.3E-22	IPR018108	Mitochondrial substrate/solute carrier
g386	319	Pfam	PF00153	Mitochondrial carrier protein	7.0E-19	IPR018108	Mitochondrial substrate/solute carrier
g6759	161	Pfam	PF00137	ATP synthase subunit C	3.2E-22	IPR002379	V-ATPase proteolipid subunit C-like domain
g6759	161	Pfam	PF00137	ATP synthase subunit C	4.5E-14	IPR002379	V-ATPase proteolipid subunit C-like domain
g7206	483	Pfam	PF13621	Cupin-like domain	2.0E-13	IPR041667	Cupin-like domain 8
g7206	483	Pfam	PF12937	F-box-like	6.3E-6	IPR001810	F-box domain
g2614	403	Pfam	PF00069	Protein kinase domain	2.0E-22	IPR000719	Protein kinase domain
g5049	373	Pfam	PF00180	Isocitrate/isopropylmalate dehydrogenase	2.6E-107	IPR024084	Isopropylmalate dehydrogenase-like domain
g6155	347	Pfam	PF00348	Polyprenyl synthetase	2.3E-87	IPR000092	Polyprenyl synthetase
g7856	387	Pfam	PF00069	Protein kinase domain	1.9E-67	IPR000719	Protein kinase domain
g2141	733	Pfam	PF02148	Zn-finger in ubiquitin-hydrolases and other protein	9.5E-21	IPR001607	Zinc finger, UBP-type
g2141	733	Pfam	PF07576	BRCA1-associated protein 2	5.9E-32	IPR011422	BRCA1-associated 2
g2141	733	Pfam	PF13639	Ring finger domain	8.4E-8	IPR001841	Zinc finger, RING-type
g6876	290	Pfam	PF13862	BCCIP	5.4E-72	IPR025602	BCP1 family
g6832	270	Pfam	PF06026	Ribose 5-phosphate isomerase A (phosphoriboisomerase A)	7.4E-45	IPR004788	Ribose 5-phosphate isomerase, type A
g6917	2283	Pfam	PF00185	Aspartate/ornithine carbamoyltransferase, Asp/Orn binding domain	4.7E-33	IPR006131	Aspartate/ornithine carbamoyltransferase, Asp/Orn-binding domain
g6917	2283	Pfam	PF00988	Carbamoyl-phosphate synthase small chain, CPSase domain	1.5E-47	IPR002474	Carbamoyl-phosphate synthase small subunit, N-terminal domain
g6917	2283	Pfam	PF02142	MGS-like domain	7.3E-20	IPR011607	Methylglyoxal synthase-like domain
g6917	2283	Pfam	PF02787	Carbamoyl-phosphate synthetase large chain, oligomerisation domain	2.2E-27	IPR005480	Carbamoyl-phosphate synthetase, large subunit oligomerisation domain
g6917	2283	Pfam	PF02729	Aspartate/ornithine carbamoyltransferase, carbamoyl-P binding domain	2.2E-42	IPR006132	Aspartate/ornithine carbamoyltransferase, carbamoyl-P binding
g6917	2283	Pfam	PF00117	Glutamine amidotransferase class-I	3.1E-45	IPR017926	Glutamine amidotransferase
g6917	2283	Pfam	PF02786	Carbamoyl-phosphate synthase L chain, ATP binding domain	2.1E-84	IPR005479	Carbamoyl-phosphate synthetase large subunit-like, ATP-binding domain
g6917	2283	Pfam	PF02786	Carbamoyl-phosphate synthase L chain, ATP binding domain	1.8E-26	IPR005479	Carbamoyl-phosphate synthetase large subunit-like, ATP-binding domain
g4145	355	Pfam	PF02102	Deuterolysin metalloprotease (M35) family	1.4E-108	IPR001384	Peptidase M35, deuterolysin
g7192	362	Pfam	PF13391	HNH endonuclease	1.1E-8	IPR003615	HNH nuclease
g7976	583	Pfam	PF01926	50S ribosome-binding GTPase	4.4E-5	IPR006073	GTP binding domain
g6170	787	Pfam	PF04082	Fungal specific transcription factor domain	3.2E-12	IPR007219	Transcription factor domain, fungi
g6170	787	Pfam	PF00172	Fungal Zn(2)-Cys(6) binuclear cluster domain	4.0E-6	IPR001138	Zn(2)-C6 fungal-type DNA-binding domain
g4891	736	Pfam	PF12894	Anaphase-promoting complex subunit 4 WD40 domain	7.7E-7	IPR024977	Anaphase-promoting complex subunit 4, WD40 domain
g4891	736	Pfam	PF00400	WD domain, G-beta repeat	0.033	IPR001680	WD40 repeat
g4891	736	Pfam	PF00400	WD domain, G-beta repeat	6.7E-4	IPR001680	WD40 repeat
g6174	396	Pfam	PF01793	Glycolipid 2-alpha-mannosyltransferase	8.1E-116	IPR002685	Glycosyl transferase, family 15
g1351	399	Pfam	PF03358	NADPH-dependent FMN reductase	4.2E-7	IPR005025	NADPH-dependent FMN reductase-like
g5805	464	Pfam	PF03061	Thioesterase superfamily	1.8E-9	IPR006683	Thioesterase domain
g2170	811	Pfam	PF00501	AMP-binding enzyme	3.3E-86	IPR000873	AMP-dependent synthetase/ligase
g2170	811	Pfam	PF13193	AMP-binding enzyme C-terminal domain	3.6E-16	IPR025110	AMP-binding enzyme, C-terminal domain
g419	133	Pfam	PF08219	Outer membrane protein TOM13	1.5E-33	IPR013262	Outer membrane protein, MIM1/TOM13, mitochondrial
g3132	193	Pfam	PF00071	Ras family	1.5E-54	IPR001806	Small GTPase
g4456	421	Pfam	PF12767	Transcriptional regulator of RNA polII, SAGA, subunit	1.9E-53	IPR024738	Transcriptional coactivator Hfi1/Transcriptional adapter 1
g2039	298	Pfam	PF01636	Phosphotransferase enzyme family	3.0E-5	IPR002575	Aminoglycoside phosphotransferase
g6204	313	Pfam	PF05773	RWD domain	3.1E-7	IPR006575	RWD domain
g6204	313	Pfam	PF01205	Uncharacterized protein family UPF0029	7.4E-37	IPR001498	Impact, N-terminal
g7359	777	Pfam	PF00326	Prolyl oligopeptidase family	1.3E-40	IPR001375	Peptidase S9, prolyl oligopeptidase, catalytic domain
g7359	777	Pfam	PF00930	Dipeptidyl peptidase IV (DPP IV) N-terminal region	7.0E-115	IPR002469	Dipeptidylpeptidase IV, N-terminal domain
g3097	423	Pfam	PF09949	Uncharacterized conserved protein (DUF2183)	4.5E-33	IPR019236	Phosphatidate phosphatase APP1, catalytic domain
g1270	663	Pfam	PF04082	Fungal specific transcription factor domain	1.3E-9	IPR007219	Transcription factor domain, fungi
g6528	580	Pfam	PF00583	Acetyltransferase (GNAT) family	1.5E-9	IPR000182	GNAT domain
g6528	580	Pfam	PF04055	Radical SAM superfamily	1.4E-18	IPR007197	Radical SAM
g6528	580	Pfam	PF16199	Radical_SAM C-terminal domain	8.0E-32	IPR032432	Radical SAM, C-terminal extension
g7777	253	Pfam	PF03641	Possible lysine decarboxylase	1.6E-28	IPR031100	LOG family
g4893	271	Pfam	PF01063	Amino-transferase class IV	1.3E-30	IPR001544	Aminotransferase class IV
g263	180	Pfam	PF10502	Signal peptidase, peptidase S26	8.1E-7	IPR019533	Peptidase S26
g263	180	Pfam	PF10502	Signal peptidase, peptidase S26	8.7E-10	IPR019533	Peptidase S26
g3663	702	Pfam	PF04410	Gar1/Naf1 RNA binding region	5.2E-22	IPR007504	H/ACA ribonucleoprotein complex, subunit Gar1/Naf1
g2578	1142	Pfam	PF03178	CPSF A subunit region	4.4E-69	IPR004871	Cleavage/polyadenylation specificity factor, A subunit, C-terminal
g2578	1142	Pfam	PF10433	Mono-functional DNA-alkylating methyl methanesulfonate N-term	7.7E-124	IPR018846	Cleavage/polyadenylation specificity factor, A subunit, N-terminal
g4363	757	Pfam	PF19343	Family of unknown function (DUF5923)	1.9E-29	IPR045967	Domain of unknown function DUF5923
g4363	757	Pfam	PF19343	Family of unknown function (DUF5923)	4.0E-27	IPR045967	Domain of unknown function DUF5923
g1097	442	Pfam	PF07690	Major Facilitator Superfamily	2.1E-35	IPR011701	Major facilitator superfamily
g7126	265	Pfam	PF00406	Adenylate kinase	4.5E-38	-	-
g3558	873	Pfam	PF00069	Protein kinase domain	1.4E-8	IPR000719	Protein kinase domain
g3783	458	Pfam	PF01053	Cys/Met metabolism PLP-dependent enzyme	9.2E-60	IPR000277	Cys/Met metabolism, pyridoxal phosphate-dependent enzyme
g1271	379	Pfam	PF12874	Zinc-finger of C2H2 type	2.2E-5	-	-
g1271	379	Pfam	PF00096	Zinc finger, C2H2 type	0.0031	IPR013087	Zinc finger C2H2-type
g2583	279	Pfam	PF00075	RNase H	1.8E-11	IPR002156	Ribonuclease H domain
g5989	548	Pfam	PF02178	AT hook motif	0.17	IPR017956	AT hook, DNA-binding motif
g5989	548	Pfam	PF02178	AT hook motif	0.13	IPR017956	AT hook, DNA-binding motif
g5989	548	Pfam	PF02178	AT hook motif	0.049	IPR017956	AT hook, DNA-binding motif
g5989	548	Pfam	PF02178	AT hook motif	2.7	IPR017956	AT hook, DNA-binding motif
g5989	548	Pfam	PF02178	AT hook motif	25.0	IPR017956	AT hook, DNA-binding motif
g5989	548	Pfam	PF02178	AT hook motif	0.077	IPR017956	AT hook, DNA-binding motif
g5989	548	Pfam	PF02178	AT hook motif	2.6	IPR017956	AT hook, DNA-binding motif
g5989	548	Pfam	PF02178	AT hook motif	0.35	IPR017956	AT hook, DNA-binding motif
g5149	477	Pfam	PF03224	V-ATPase subunit H	4.0E-81	IPR004908	ATPase, V1 complex, subunit H
g5149	477	Pfam	PF11698	V-ATPase subunit H	8.5E-36	IPR011987	ATPase, V1 complex, subunit H, C-terminal
g2253	371	Pfam	PF02104	SURF1 family	2.3E-54	IPR002994	Surfeit locus 1/Shy1
g4251	512	Pfam	PF02133	Permease for cytosine/purines, uracil, thiamine, allantoin	2.2E-31	IPR001248	Purine-cytosine permease
g1098	711	Pfam	PF00172	Fungal Zn(2)-Cys(6) binuclear cluster domain	3.2E-7	IPR001138	Zn(2)-C6 fungal-type DNA-binding domain
g1098	711	Pfam	PF04082	Fungal specific transcription factor domain	6.3E-11	IPR007219	Transcription factor domain, fungi
g4614	471	Pfam	PF14737	Domain of unknown function (DUF4470)	1.5E-24	IPR027974	Domain of unknown function DUF4470
g2533	383	Pfam	PF11917	Protein of unknown function (DUF3435)	2.6E-38	IPR021842	Protein of unknown function DUF3435
g6432	437	Pfam	PF00928	Adaptor complexes medium subunit family	5.5E-83	IPR028565	Mu homology domain
g966	425	Pfam	PF01636	Phosphotransferase enzyme family	1.1E-25	IPR002575	Aminoglycoside phosphotransferase
g3084	213	Pfam	PF05700	Breast carcinoma amplified sequence 2 (BCAS2)	1.3E-67	IPR008409	Pre-mRNA-splicing factor SPF27
g4450	477	Pfam	PF01636	Phosphotransferase enzyme family	6.7E-8	IPR002575	Aminoglycoside phosphotransferase
g6476	582	Pfam	PF13193	AMP-binding enzyme C-terminal domain	5.2E-14	IPR025110	AMP-binding enzyme, C-terminal domain
g6476	582	Pfam	PF00501	AMP-binding enzyme	1.1E-78	IPR000873	AMP-dependent synthetase/ligase
g7708	1025	Pfam	PF11816	Domain of unknown function (DUF3337)	1.2E-52	IPR021772	WDR48/Bun107
g7708	1025	Pfam	PF00400	WD domain, G-beta repeat	0.0093	IPR001680	WD40 repeat
g7708	1025	Pfam	PF00400	WD domain, G-beta repeat	0.0067	IPR001680	WD40 repeat
g7708	1025	Pfam	PF00400	WD domain, G-beta repeat	0.03	IPR001680	WD40 repeat
g7708	1025	Pfam	PF00400	WD domain, G-beta repeat	0.0013	IPR001680	WD40 repeat
g7708	1025	Pfam	PF00400	WD domain, G-beta repeat	0.27	IPR001680	WD40 repeat
g198	1025	Pfam	PF11816	Domain of unknown function (DUF3337)	1.2E-52	IPR021772	WDR48/Bun107
g198	1025	Pfam	PF00400	WD domain, G-beta repeat	0.0093	IPR001680	WD40 repeat
g198	1025	Pfam	PF00400	WD domain, G-beta repeat	0.0067	IPR001680	WD40 repeat
g198	1025	Pfam	PF00400	WD domain, G-beta repeat	0.03	IPR001680	WD40 repeat
g198	1025	Pfam	PF00400	WD domain, G-beta repeat	0.0013	IPR001680	WD40 repeat
g198	1025	Pfam	PF00400	WD domain, G-beta repeat	0.27	IPR001680	WD40 repeat
g3727	447	Pfam	PF10296	Maintenance of mitochondrial morphology protein 1	5.8E-7	IPR019411	MMM1 domain
g6676	169	Pfam	PF05856	ARP2/3 complex 20 kDa subunit (ARPC4)	2.3E-78	IPR008384	Actin-related protein 2/3 complex subunit 4
g3997	243	Pfam	PF10056	Uncharacterized conserved protein (DUF2293)	4.5E-29	IPR018744	Domain of unknown function DUF2293
g1168	589	Pfam	PF12999	Glucosidase II beta subunit-like	1.6E-16	IPR028146	Glucosidase II beta subunit, N-terminal
g1168	589	Pfam	PF12999	Glucosidase II beta subunit-like	1.9E-27	IPR028146	Glucosidase II beta subunit, N-terminal
g1168	589	Pfam	PF13015	Glucosidase II beta subunit-like protein	1.2E-32	IPR036607	Glucosidase 2 subunit beta-like
g5313	604	Pfam	PF00884	Sulfatase	1.8E-58	IPR000917	Sulfatase, N-terminal
g5313	604	Pfam	PF12411	Choline sulfatase enzyme C terminal	3.4E-21	IPR025863	Choline sulfatase enzyme C-terminal domain
g3794	976	Pfam	PF00176	SNF2-related domain	5.3E-66	IPR000330	SNF2, N-terminal
g3794	976	Pfam	PF00271	Helicase conserved C-terminal domain	3.0E-14	IPR001650	Helicase, C-terminal
g4754	572	Pfam	PF13639	Ring finger domain	3.4E-13	IPR001841	Zinc finger, RING-type
g3963	296	Pfam	PF00173	Cytochrome b5-like Heme/Steroid binding domain	8.0E-10	IPR001199	Cytochrome b5-like heme/steroid binding domain
g4575	1159	Pfam	PF02383	SacI homology domain	1.8E-89	IPR002013	SAC domain
g2226	416	Pfam	PF16881	N-terminal domain of lipoyl synthase of Radical_SAM family	1.6E-26	IPR031691	Lipoyl synthase, N-terminal
g2226	416	Pfam	PF04055	Radical SAM superfamily	2.6E-13	IPR007197	Radical SAM
g4105	536	Pfam	PF00743	Flavin-binding monooxygenase-like	1.6E-13	IPR020946	Flavin monooxygenase-like
g4959	627	Pfam	PF14661	HAUS augmin-like complex subunit 6 N-terminus	2.7E-49	IPR028163	HAUS augmin-like complex subunit 6, N-terminal
g5813	438	Pfam	PF03129	Anticodon binding domain	1.0E-8	IPR004154	Anticodon-binding
g412	1376	Pfam	PF10537	ATP-utilising chromatin assembly and remodelling N-terminal	4.0E-39	IPR013136	WSTF/Acf1/Cbp146
g412	1376	Pfam	PF02791	DDT domain	6.0E-16	IPR018501	DDT domain
g412	1376	Pfam	PF15613	Williams-Beuren syndrome DDT (WSD), D-TOX E motif	2.6E-20	IPR028941	WHIM2 domain
g412	1376	Pfam	PF15612	WSTF, HB1, Itc1p, MBD9 motif 1	3.8E-7	IPR028942	WHIM1 domain
g5273	266	Pfam	PF00561	alpha/beta hydrolase fold	4.1E-13	IPR000073	Alpha/beta hydrolase fold-1
g780	354	Pfam	PF00459	Inositol monophosphatase family	3.4E-52	IPR000760	Inositol monophosphatase-like
g1134	338	Pfam	PF08243	SPT2 chromatin protein	9.4E-9	IPR013256	Chromatin SPT2
g6700	442	Pfam	PF08209	Sgf11 (transcriptional regulation protein)	1.1E-6	IPR013246	SAGA complex, Sgf11 subunit
g5370	525	Pfam	PF02550	Acetyl-CoA hydrolase/transferase N-terminal domain	4.4E-47	IPR003702	Acetyl-CoA hydrolase/transferase
g5370	525	Pfam	PF13336	Acetyl-CoA hydrolase/transferase C-terminal domain	1.4E-40	IPR026888	Acetyl-CoA hydrolase/transferase C-terminal domain
g4097	378	Pfam	PF11991	Tryptophan dimethylallyltransferase	9.8E-97	IPR017795	Aromatic prenyltransferase, DMATS-type
g5846	438	Pfam	PF00076	RNA recognition motif. (a.k.a. RRM, RBD, or RNP domain)	3.3E-6	IPR000504	RNA recognition motif domain
g5846	438	Pfam	PF05383	La domain	1.8E-21	IPR006630	La-type HTH domain
g1917	1202	Pfam	PF00176	SNF2-related domain	1.1E-25	IPR000330	SNF2, N-terminal
g1917	1202	Pfam	PF00271	Helicase conserved C-terminal domain	8.3E-6	IPR001650	Helicase, C-terminal
g1943	770	Pfam	PF13181	Tetratricopeptide repeat	0.17	IPR019734	Tetratricopeptide repeat
g1943	770	Pfam	PF13181	Tetratricopeptide repeat	0.066	IPR019734	Tetratricopeptide repeat
g1943	770	Pfam	PF00515	Tetratricopeptide repeat	3.0E-8	IPR001440	Tetratricopeptide repeat 1
g1943	770	Pfam	PF07719	Tetratricopeptide repeat	4.3E-5	IPR013105	Tetratricopeptide repeat 2
g6987	223	Pfam	PF01202	Shikimate kinase	3.2E-14	IPR031322	Shikimate kinase/gluconokinase
g285	1088	Pfam	PF18136	DNA mitochondrial polymerase exonuclease domain	4.4E-106	IPR041336	DNA mitochondrial polymerase, exonuclease domain
g285	1088	Pfam	PF00476	DNA polymerase family A	2.7E-59	IPR001098	DNA-directed DNA polymerase, family A, palm domain
g1226	720	Pfam	PF02204	Vacuolar sorting protein 9 (VPS9) domain	9.4E-25	IPR003123	VPS9 domain
g2933	918	Pfam	PF13923	Zinc finger, C3HC4 type (RING finger)	8.7E-7	-	-
g3139	324	Pfam	PF00615	Regulator of G protein signaling domain	2.0E-12	IPR016137	RGS domain
g659	1158	Pfam	PF08580	Yeast cortical protein KAR9	1.4E-227	IPR013889	Karyogamy protein, KAR9
g3951	1059	Pfam	PF16486	N-terminal domain of argonaute	5.9E-9	IPR032474	Protein argonaute, N-terminal
g3951	1059	Pfam	PF02170	PAZ domain	4.0E-8	IPR003100	PAZ domain
g3951	1059	Pfam	PF08699	Argonaute linker 1 domain	5.1E-16	IPR014811	Argonaute, linker 1 domain
g3951	1059	Pfam	PF02171	Piwi domain	2.9E-76	IPR003165	Piwi domain
g1533	549	Pfam	PF00561	alpha/beta hydrolase fold	3.2E-19	IPR000073	Alpha/beta hydrolase fold-1
g1692	182	Pfam	PF02464	Competence-damaged protein	2.0E-42	IPR008136	CinA, C-terminal
g2521	283	Pfam	PF17919	RNase H-like domain found in reverse transcriptase	1.1E-12	IPR041577	Reverse transcriptase/retrotransposon-derived protein, RNase H-like domain
g2521	283	Pfam	PF00078	Reverse transcriptase (RNA-dependent DNA polymerase)	2.0E-26	IPR000477	Reverse transcriptase domain
g3310	1048	Pfam	PF00628	PHD-finger	2.3E-10	IPR019787	Zinc finger, PHD-finger
g1364	448	Pfam	PF07859	alpha/beta hydrolase fold	3.0E-29	IPR013094	Alpha/beta hydrolase fold-3
g2374	1908	Pfam	PF00940	DNA-dependent RNA polymerase	9.1E-179	IPR002092	DNA-directed RNA polymerase, phage-type
g2374	1908	Pfam	PF14700	DNA-directed RNA polymerase N-terminal	1.2E-95	IPR029262	DNA-directed RNA polymerase, N-terminal
g2374	1908	Pfam	PF01940	Integral membrane protein DUF92	2.2E-62	IPR002794	Protein of unknown function DUF92, TMEM19
g43	252	Pfam	PF01521	Iron-sulphur cluster biosynthesis	1.7E-22	IPR000361	FeS cluster biogenesis
g7467	1075	Pfam	PF00083	Sugar (and other) transporter	1.1E-85	IPR005828	Major facilitator, sugar transporter-like
g7467	1075	Pfam	PF01636	Phosphotransferase enzyme family	4.8E-9	IPR002575	Aminoglycoside phosphotransferase
g2914	234	Pfam	PF12243	CTD kinase subunit gamma CTK3	1.4E-48	IPR024638	CTD kinase subunit gamma Ctk3, N-terminal
g2914	234	Pfam	PF12350	CTD kinase subunit gamma CTK3 C-terminus	5.5E-21	IPR024637	CTD kinase subunit gamma Ctk3, C-terminal
g7621	160	Pfam	PF06726	Bladder cancer-related protein BC10	1.7E-16	-	-
g1360	1070	Pfam	PF00271	Helicase conserved C-terminal domain	2.0E-18	IPR001650	Helicase, C-terminal
g1360	1070	Pfam	PF04851	Type III restriction enzyme, res subunit	1.2E-20	IPR006935	Helicase/UvrB, N-terminal
g7687	285	Pfam	PF01184	GPR1/FUN34/yaaH family	2.1E-30	IPR000791	Acetate transporter GPR1/FUN34/SatP family
g4293	270	Pfam	PF07047	Optic atrophy 3 protein (OPA3)	1.2E-46	IPR010754	Optic atrophy 3-like
g5361	270	Pfam	PF07047	Optic atrophy 3 protein (OPA3)	1.2E-46	IPR010754	Optic atrophy 3-like
g7068	222	Pfam	PF00484	Carbonic anhydrase	1.1E-44	IPR001765	Carbonic anhydrase
g5201	343	Pfam	PF13606	Ankyrin repeat	0.0023	IPR002110	Ankyrin repeat
g5201	343	Pfam	PF12796	Ankyrin repeats (3 copies)	1.8E-12	IPR002110	Ankyrin repeat
g5201	343	Pfam	PF12796	Ankyrin repeats (3 copies)	4.3E-12	IPR002110	Ankyrin repeat
g707	2170	Pfam	PF02617	ATP-dependent Clp protease adaptor protein ClpS	1.6E-4	IPR003769	Adaptor protein ClpS, core
g707	2170	Pfam	PF18995	Proteolysis_6 C-terminal	1.9E-140	IPR044046	E3 ubiquitin-protein ligase UBR-like, C-terminal
g707	2170	Pfam	PF02207	Putative zinc finger in N-recognin (UBR box)	4.4E-17	IPR003126	Zinc finger, UBR-type
g3064	1022	Pfam	PF17034	Zinc-ribbon like family	5.0E-25	IPR031488	WD repeat protein mio, zinc-ribbon like domain
g2396	1632	Pfam	PF00400	WD domain, G-beta repeat	3.2E-6	IPR001680	WD40 repeat
g2396	1632	Pfam	PF00069	Protein kinase domain	7.3E-23	IPR000719	Protein kinase domain
g1813	359	Pfam	PF04005	Hus1-like protein	3.5E-100	IPR007150	Checkpoint protein Hus1/Mec3
g5812	1110	Pfam	PF03914	CBF/Mak21 family	8.4E-55	IPR005612	CCAAT-binding factor
g6500	585	Pfam	PF00787	PX domain	2.3E-6	IPR001683	Phox homology
g6500	585	Pfam	PF09325	Vps5 C terminal like	4.3E-10	IPR015404	Sorting nexin Vps5-like, C-terminal
g5304	336	Pfam	PF07716	Basic region leucine zipper	5.3E-9	IPR004827	Basic-leucine zipper domain
g2800	262	Pfam	PF13561	Enoyl-(Acyl carrier protein) reductase	4.0E-50	-	-
g5275	195	Pfam	PF00069	Protein kinase domain	7.0E-13	IPR000719	Protein kinase domain
g4304	389	Pfam	PF00069	Protein kinase domain	1.7E-21	IPR000719	Protein kinase domain
g5961	709	Pfam	PF00364	Biotin-requiring enzyme	2.7E-17	IPR000089	Biotin/lipoyl attachment
g5961	709	Pfam	PF00289	Biotin carboxylase, N-terminal domain	8.7E-34	IPR005481	Biotin carboxylase-like, N-terminal domain
g5961	709	Pfam	PF02785	Biotin carboxylase C-terminal domain	3.5E-34	IPR005482	Biotin carboxylase, C-terminal
g5961	709	Pfam	PF02786	Carbamoyl-phosphate synthase L chain, ATP binding domain	2.1E-74	IPR005479	Carbamoyl-phosphate synthetase large subunit-like, ATP-binding domain
g5254	395	Pfam	PF07991	Acetohydroxy acid isomeroreductase, NADPH-binding domain	1.3E-46	IPR013116	Ketol-acid reductoisomerase, N-terminal
g5254	395	Pfam	PF01450	Acetohydroxy acid isomeroreductase, catalytic domain	7.8E-40	IPR000506	Ketol-acid reductoisomerase, C-terminal
g2955	560	Pfam	PF01163	RIO1 family	1.1E-72	-	-
g6013	339	Pfam	PF04670	Gtr1/RagA G protein conserved region	4.2E-93	IPR006762	Gtr1/RagA G protein
g3919	364	Pfam	PF00180	Isocitrate/isopropylmalate dehydrogenase	5.7E-130	IPR024084	Isopropylmalate dehydrogenase-like domain
g3121	355	Pfam	PF02096	60Kd inner membrane protein	2.2E-12	IPR001708	Membrane insertase YidC/ALB3/OXA1/COX18
g103	548	Pfam	PF00324	Amino acid permease	9.7E-131	IPR004841	Amino acid permease/ SLC12A domain
g6428	312	Pfam	PF01680	SOR/SNZ family	1.0E-107	IPR033755	PdxS/SNZ N-terminal domain
g4807	790	Pfam	PF00339	Arrestin (or S-antigen), N-terminal domain	5.6E-14	IPR011021	Arrestin-like, N-terminal
g5865	958	Pfam	PF04130	Gamma tubulin complex component C-terminal	1.3E-69	IPR040457	Gamma tubulin complex component, C-terminal
g5865	958	Pfam	PF17681	Gamma tubulin complex component N-terminal	5.7E-18	IPR041470	Gamma tubulin complex component protein, N-terminal
g5865	958	Pfam	PF17681	Gamma tubulin complex component N-terminal	2.0E-7	IPR041470	Gamma tubulin complex component protein, N-terminal
g6381	680	Pfam	PF03129	Anticodon binding domain	1.8E-20	IPR004154	Anticodon-binding
g6381	680	Pfam	PF00587	tRNA synthetase class II core domain (G, H, P, S and T)	1.7E-7	IPR002314	Aminoacyl-tRNA synthetase, class II (G/ P/ S/T)
g3946	1152	Pfam	PF00201	UDP-glucoronosyl and UDP-glucosyl transferase	2.0E-4	IPR002213	UDP-glucuronosyl/UDP-glucosyltransferase
g3946	1152	Pfam	PF03033	Glycosyltransferase family 28 N-terminal domain	2.4E-12	IPR004276	Glycosyltransferase family 28, N-terminal domain
g2040	255	Pfam	PF04299	Putative FMN-binding domain	5.1E-59	IPR007396	Transcriptional regulator PAI 2-type
g3109	1095	Pfam	PF18808	Importin repeat	8.1E-33	IPR041653	Importin repeat 4
g3109	1095	Pfam	PF18816	Importin repeat	1.7E-21	IPR040928	Importin repeat
g3109	1095	Pfam	PF13513	HEAT-like repeat	7.2E-8	-	-
g3109	1095	Pfam	PF18829	Importin repeat 6	2.7E-34	IPR041389	Importin repeat 6
g6319	1297	Pfam	PF00627	UBA/TS-N domain	1.5E-6	IPR015940	Ubiquitin-associated domain
g6319	1297	Pfam	PF12763	Cytoskeletal-regulatory complex EF hand	7.8E-16	IPR000261	EH domain
g6319	1297	Pfam	PF12763	Cytoskeletal-regulatory complex EF hand	6.1E-13	IPR000261	EH domain
g1438	141	Pfam	PF00025	ADP-ribosylation factor family	3.3E-41	IPR006689	Small GTPase superfamily, ARF/SAR type
g2965	674	Pfam	PF04433	SWIRM domain	1.2E-29	IPR007526	SWIRM domain
g2965	674	Pfam	PF16495	SWIRM-associated region 1	3.2E-29	IPR032451	SMARCC, C-terminal
g2965	674	Pfam	PF00249	Myb-like DNA-binding domain	6.3E-9	IPR017930	Myb domain
g1506	381	Pfam	PF00177	Ribosomal protein S7p/S5e	3.0E-30	IPR023798	Ribosomal protein S7 domain
g6051	221	Pfam	PF12796	Ankyrin repeats (3 copies)	9.3E-13	IPR002110	Ankyrin repeat
g6197	315	Pfam	PF00106	short chain dehydrogenase	3.0E-38	IPR002347	Short-chain dehydrogenase/reductase SDR
g1719	120	Pfam	PF06249	Ethanolamine utilisation protein EutQ	1.5E-12	IPR010424	Acetate kinase EutQ
g5096	580	Pfam	PF07992	Pyridine nucleotide-disulphide oxidoreductase	3.1E-52	IPR023753	FAD/NAD(P)-binding domain
g7897	178	Pfam	PF00098	Zinc knuckle	1.1E-7	IPR001878	Zinc finger, CCHC-type
g7897	178	Pfam	PF00098	Zinc knuckle	1.7E-7	IPR001878	Zinc finger, CCHC-type
g7897	178	Pfam	PF00098	Zinc knuckle	1.1E-7	IPR001878	Zinc finger, CCHC-type
g7897	178	Pfam	PF00098	Zinc knuckle	5.5E-9	IPR001878	Zinc finger, CCHC-type
g7897	178	Pfam	PF00098	Zinc knuckle	4.7E-5	IPR001878	Zinc finger, CCHC-type
g7897	178	Pfam	PF00098	Zinc knuckle	1.9E-5	IPR001878	Zinc finger, CCHC-type
g7897	178	Pfam	PF00098	Zinc knuckle	2.6E-8	IPR001878	Zinc finger, CCHC-type
g1599	423	Pfam	PF00732	GMC oxidoreductase	1.6E-19	IPR000172	Glucose-methanol-choline oxidoreductase, N-terminal
g1599	423	Pfam	PF05199	GMC oxidoreductase	1.1E-31	IPR007867	Glucose-methanol-choline oxidoreductase, C-terminal
g5270	1088	Pfam	PF07819	PGAP1-like protein	4.1E-6	IPR012908	GPI inositol-deacylase PGAP1-like
g5270	1088	Pfam	PF00931	NB-ARC domain	4.6E-8	IPR002182	NB-ARC
g2468	239	Pfam	PF09420	Ribosome biogenesis protein Nop16	1.5E-70	IPR019002	Ribosome biogenesis protein Nop16
g4148	548	Pfam	PF07885	Ion channel	5.6E-16	IPR013099	Potassium channel domain
g4148	548	Pfam	PF07885	Ion channel	4.9E-12	IPR013099	Potassium channel domain
g3066	758	Pfam	PF12937	F-box-like	3.0E-10	IPR001810	F-box domain
g3066	758	Pfam	PF13516	Leucine Rich repeat	0.46	IPR001611	Leucine-rich repeat
g3066	758	Pfam	PF13516	Leucine Rich repeat	0.014	IPR001611	Leucine-rich repeat
g1433	1041	Pfam	PF14559	Tetratricopeptide repeat	5.8E-6	-	-
g1433	1041	Pfam	PF14559	Tetratricopeptide repeat	1.9E-7	-	-
g3091	202	Pfam	PF05433	Glycine zipper 2TM domain	2.4E-6	IPR008816	Glycine zipper 2TM domain
g5234	784	Pfam	PF00069	Protein kinase domain	8.0E-74	IPR000719	Protein kinase domain
g5234	784	Pfam	PF16579	Adenylate sensor of SNF1-like protein kinase	1.4E-11	IPR032270	AMPK, C-terminal adenylate sensor domain
g5234	784	Pfam	PF08587	Ubiquitin associated domain (UBA)	7.2E-14	IPR013896	Carbon catabolite-derepressing protein kinase, ubiquitin-associated domain
g5260	185	Pfam	PF00179	Ubiquitin-conjugating enzyme	1.3E-37	IPR000608	Ubiquitin-conjugating enzyme E2
g647	818	Pfam	PF07717	Oligonucleotide/oligosaccharide-binding (OB)-fold	3.7E-11	IPR011709	DEAD-box helicase, OB fold
g647	818	Pfam	PF04408	Helicase associated domain (HA2)	6.1E-22	IPR007502	Helicase-associated domain
g647	818	Pfam	PF00271	Helicase conserved C-terminal domain	2.3E-12	IPR001650	Helicase, C-terminal
g908	722	Pfam	PF01595	Cyclin M transmembrane N-terminal domain	1.1E-29	IPR002550	CNNM, transmembrane domain
g5854	1158	Pfam	PF00620	RhoGAP domain	4.0E-46	IPR000198	Rho GTPase-activating protein domain
g5854	1158	Pfam	PF00412	LIM domain	6.1E-9	IPR001781	Zinc finger, LIM-type
g4706	388	Pfam	PF17875	RPA43 OB domain in RNA Pol I	9.4E-42	IPR041178	RPA43, OB domain
g3158	424	Pfam	PF09159	Mitochondrial resolvase Ydc2 / RNA splicing MRS1	2.1E-90	IPR015242	Mitochondrial resolvase Ydc2, catalytic
g76	640	Pfam	PF00307	Calponin homology (CH) domain	1.1E-11	IPR001715	Calponin homology domain
g5434	1417	Pfam	PF13086	AAA domain	4.8E-24	IPR041677	DNA2/NAM7 helicase, helicase domain
g5434	1417	Pfam	PF16399	Intron-binding protein aquarius N-terminus	0.0	IPR032174	Intron-binding protein aquarius, N-terminal
g5434	1417	Pfam	PF13087	AAA domain	1.8E-26	IPR041679	DNA2/NAM7 helicase-like, C-terminal
g6211	223	Pfam	PF00551	Formyl transferase	3.1E-36	IPR002376	Formyl transferase, N-terminal
g1966	903	Pfam	PF00654	Voltage gated chloride channel	7.6E-85	IPR001807	Chloride channel, voltage gated
g1646	712	Pfam	PF14529	Endonuclease-reverse transcriptase	2.0E-18	IPR005135	Endonuclease/exonuclease/phosphatase
g1646	712	Pfam	PF00078	Reverse transcriptase (RNA-dependent DNA polymerase)	1.1E-35	IPR000477	Reverse transcriptase domain
g3345	1295	Pfam	PF13236	Clustered mitochondria	1.3E-74	IPR025697	CLU domain
g3345	1295	Pfam	PF12807	Translation initiation factor eIF3 subunit 135	1.3E-53	IPR033646	CLU central domain
g3345	1295	Pfam	PF13374	Tetratricopeptide repeat	7.3E-5	-	-
g3345	1295	Pfam	PF13374	Tetratricopeptide repeat	2.9E-4	-	-
g3345	1295	Pfam	PF15044	Mitochondrial function, CLU-N-term	4.1E-24	IPR028275	Clustered mitochondria protein, N-terminal
[truncated: 8,356 more rows]

## Sheet: Table S2
Table S2: Summary of PFAM's in C. keratinophilum CBS 104.62 genome.
PFAM Name	Count
WD domain, G-beta repeat	358
Reverse transcriptase (RNA-dependent DNA polymerase)	173
Protein kinase domain	173
Ankyrin repeats (3 copies)	98
Mitochondrial carrier protein	95
RNA recognition motif. (a.k.a. RRM, RBD, or RNP domain)	93
Major Facilitator Superfamily	89
Tetratricopeptide repeat	89
Helicase conserved C-terminal domain	82
Fungal specific transcription factor domain	77
Endonuclease-reverse transcriptase	75
RNase H	69
ABC transporter	62
Phosphotransferase enzyme family	59
Integrase core domain	59
Fungal Zn(2)-Cys(6) binuclear cluster domain	59
RNase H-like domain found in reverse transcriptase	59
Integrase zinc binding domain	57
Methyltransferase domain	53
Cytochrome P450	52
AMP-binding enzyme	51
ATPase family associated with various cellular activities (AAA)	48
DDE superfamily endonuclease	47
DEAD/DEAH box helicase	45
Zinc finger, C2H2 type	42
Zinc knuckle	42
Sel1 repeat	41
short chain dehydrogenase	39
FAD binding domain	37
LysM domain	36
Phosphopantetheine attachment site	35
Ankyrin repeats (many copies)	34
Amino acid permease	33
AAA domain	33
SNF2-related domain	33
Chromo (CHRromatin Organisation MOdifier) domain	31
Zinc-binding dehydrogenase	30
haloacid dehalogenase-like hydrolase	29
Condensation domain	29
HNH endonuclease	28
Protein of unknown function (DUF3716)	28
Calcineurin-like phosphoesterase	27
Pumilio-family RNA binding repeat	27
Ras family	27
ABC transporter transmembrane region	26
RNA polymerase Rpb1 C-terminal repeat	26
NACHT domain	25
Ubiquitin-conjugating enzyme	25
Sugar (and other) transporter	25
DnaJ domain	25
KH domain	24
alpha/beta hydrolase fold	24
F-box-like	23
ABC-2 type transporter	23
Alcohol dehydrogenase GroES-like domain	22
Acetyltransferase (GNAT) family	22
Subtilase family	22
Aminotransferase class I and II	21
Cytochrome b5-like Heme/Steroid binding domain	20
AMP-binding enzyme C-terminal domain	20
BTB/POZ domain	20
Tc5 transposase DNA-binding domain	19
SH3 domain	19
Zinc finger, C3HC4 type (RING finger)	18
Amidase	18
Glycosyl hydrolases family 18	18
2OG-Fe(II) oxygenase superfamily	18
E1-E2 ATPase	17
Aldo/keto reductase family	17
Enoyl-(Acyl carrier protein) reductase	17
Ubiquitin carboxyl-terminal hydrolase	17
Histidine kinase-, DNA gyrase B-, and HSP90-like ATPase	17
SET domain	16
PQ loop repeat	16
AAA+ lid domain	16
Proteasome subunit	16
GAG-pre-integrase domain	16
Ankyrin repeat	16
50S ribosome-binding GTPase	16
Peptidase inhibitor I9	16
C2 domain	15
Leucine rich repeat	15
Elongation factor Tu GTP binding domain	15
PHD-finger	15
Prenyltransferase and squalene oxidase repeat	15
PCI domain	14
Aldehyde dehydrogenase family	14
Pyridine nucleotide-disulphide oxidoreductase	14
Ring finger domain	13
Kinesin motor domain	13
hAT family C-terminal dimerisation region	13
CBS domain	13
gag-polyprotein putative aspartyl protease	13
Multicopper oxidase	13
Alpha/beta hydrolase family	13
Armadillo/beta-catenin-like repeat	13
FAD dependent oxidoreductase	12
Hexokinase	12
Dynamin family	12
Flavin-binding monooxygenase-like	12
Thioredoxin	12
Rab-GTPase-TBC domain	12
Acyl-CoA dehydrogenase, middle domain	12
Myb-like DNA-binding domain	12
LSM domain	12
WW domain	12
NB-ARC domain	12
Aspartyl protease	12
F-box domain	11
Acetyltransferase (GNAT) domain	11
FHA domain	11
Beta-ketoacyl synthase, C-terminal domain	11
Beta-ketoacyl synthase, N-terminal domain	11
HEAT repeats	11
Peptidase family M28	11
PX domain	11
Ubiquitin family	11
Actin	11
Elongation factor Tu domain 2	11
GMC oxidoreductase	11
PH domain	11
Enoyl-CoA hydratase/isomerase	11
Heavy-metal-associated domain	11
NUDIX domain	11
Transposase	10
Core histone H2A/H2B/H3/H4	10
Acyl transferase domain	10
Hsp70 protein	10
Cation transporter/ATPase, N-terminus	10
Flavin containing amine oxidoreductase	10
Sodium/calcium exchanger protein	10
EF-hand domain pair	10
Cyclophilin type peptidyl-prolyl cis-trans isomerase/CLD	10
Acyl-CoA dehydrogenase, C-terminal domain	10
TCP-1/cpn60 chaperonin family	10
Patatin-like phospholipase	10
Pleckstrin homology domain	10
Glutathione S-transferase, C-terminal domain	10
Glutathione S-transferase, N-terminal domain	10
Response regulator receiver domain	10
Regulator of chromosome condensation (RCC1) repeat	10
Bromodomain	10
Protein prenyltransferase alpha subunit repeat	10
Domain of unknown function (DUF202)	9
Region in Clathrin and VPS	9
Aminotransferase class-V	9
Polyketide synthase dehydratase	9
Dynamin central region	9
Cation transporting ATPase, C-terminus	9
Oxidoreductase NAD-binding domain	9
IBR domain, a half RING-finger domain	9
ZIP Zinc transporter	9
Metallopeptidase family M24	9
Glutamine amidotransferase class-I	9
Fatty acid hydroxylase superfamily	9
Helicase associated domain (HA2)	9
Calponin homology (CH) domain	9
Bacterial transferase hexapeptide (six repeats)	9
D-isomer specific 2-hydroxyacid dehydrogenase, NAD binding domain	9
LIM domain	9
ThiF family	9
Pyridoxal-phosphate dependent enzyme	9
RTA1 like protein	8
Adaptin N terminal region	8
WSC domain	8
KR domain	8
AAA domain (dynein-related subfamily)	8
Variant SH3 domain	8
Carbamoyl-phosphate synthase L chain, ATP binding domain	8
Zinc finger C-x8-C-x5-C-x3-H type (and similar)	8
Ferric reductase like transmembrane component	8
ADP-ribosylation factor family	8
Acyl-CoA dehydrogenase, N-terminal domain	8
S1 RNA binding domain	8
Endonuclease/Exonuclease/phosphatase family	8
PAP2 superfamily	8
CorA-like Mg2+ transporter protein	8
Oligonucleotide/oligosaccharide-binding (OB)-fold	8
Serine carboxypeptidase	8
D-isomer specific 2-hydroxyacid dehydrogenase, catalytic domain	8
Thioesterase superfamily	8
AT hook motif	8
Phosphatidylinositol 3- and 4-kinase	8
Velvet factor	8
Chitin synthase	8
Rhodanese-like domain	8
Peptidase M16 inactive domain	8
G-patch domain	8
Clathrin adaptor complex small chain	8
NAD(P)-binding Rossmann-like domain	8
Cyclin, N-terminal domain	8
Helix-loop-helix DNA-binding domain	8
Cation efflux family	8
Septin	7
Polyprenyl synthetase	7
Pyridoxamine 5'-phosphate oxidase	7
Ketoacyl-synthetase C-terminal extension	7
Anaphase-promoting complex subunit 4 WD40 domain	7
Protein phosphatase 2C	7
Lysine methyltransferase	7
Thiolase, N-terminal domain	7
Thiolase, C-terminal domain	7
Beta-lactamase	7
Biotin-requiring enzyme	7
Prefoldin subunit	7
tRNA synthetases class I (I, L, M and V)	7
FAD-binding domain	7
Ferric reductase NAD binding domain	7
CUE domain	7
Carbon-nitrogen hydrolase	7
non-haem dioxygenase in morphine synthesis N-terminal	7
tRNA synthetases class II (D, K and N)	7
Galactose oxidase, central domain	7
CFEM domain	7
Cys/Met metabolism PLP-dependent enzyme	7
Anticodon binding domain	7
Peptidase family M20/M25/M40	7
SPX domain	7
Histidine phosphatase superfamily (branch 1)	7
Cyclin	7
Dual specificity phosphatase, catalytic domain	7
Radical SAM superfamily	7
RhoGAP domain	7
Glyoxalase/Bleomycin resistance protein/Dioxygenase superfamily	7
Proteasome subunit A N-terminal signature	7
Phospholipase/Carboxylesterase	7
OB-fold nucleic acid binding domain	7
Fasciclin domain	7
Insulinase (Peptidase family M16)	7
Glycosyl hydrolases family 16	7
His Kinase A (phospho-acceptor) domain	7
Importin-beta N-terminal domain	7
Cation transport ATPase (P-type)	7
Ribonuclease III domain	7
Transferase family	7
twin BRCT domain	7
Carboxylesterase family	7
JAB1/Mov34/MPN/PAD-1 ubiquitin protease	7
PhoD related phosphatase	7
Repeat of unknown function (DUF346)	7
Putative nuclear envelope organisation protein	7
Myosin head (motor domain)	6
Initiation factor 2 subunit family	6
Cytosolic domain of 10TM putative phosphate transporter	6
Fungal N-terminal domain of STAND proteins	6
HECT-domain (ubiquitin-transferase)	6
Exonuclease	6
Glycosyl hydrolase family 3 N terminal domain	6
RhoGEF domain	6
NAD(P)H-binding	6
MCM OB domain	6
MCM AAA-lid domain	6
MCM P-loop domain	6
MCM N-terminal domain	6
Protein of unknown function (DUF3433)	6
Ser-Thr-rich glycosyl-phosphatidyl-inositol-anchored membrane family	6
Mannosyltransferase putative	6
Zinc finger, ZZ type	6
Sodium/hydrogen exchanger family	6
Cyclic nucleotide-binding domain	6
UBX domain	6
Glycosyl hydrolase family 47	6
CRAL/TRIO domain	6
Adenylate kinase	6
tRNA synthetase class II core domain (G, H, P, S and T)	6
NmrA-like family	6
NAD dependent epimerase/dehydratase family	6
Amidohydrolase family	6
Metallo-beta-lactamase superfamily	6
Isocitrate/isopropylmalate dehydrogenase	6
ATP synthase subunit C	6
Protein of unknown function (DUF3435)	6
Basic region leucine zipper	6
Gamma tubulin complex component N-terminal	6
RecF/RecN/SMC N terminal domain	6
Animal haem peroxidase	6
Pyridoxal-dependent decarboxylase conserved domain	6
Isochorismatase family	6
Sec63 Brl domain	6
MutS domain V	6
MutS domain III	6
HAD-hyrolase-like	6
Aminotransferase class-III	6
Peptidase dimerisation domain	6
Snf7	6
Elongation factor G C-terminus	6
Histone-like transcription factor (CBF/NF-Y) and archaeal histone	6
Eukaryotic aspartyl protease	6
RNA-binding, Nab2-type zinc finger	6
Putative serine esterase (DUF676)	5
Berberine and berberine like	5
DNA polymerase family B, exonuclease domain	5
IQ calmodulin-binding motif	5
FYVE zinc finger	5
Ribosomal protein L7Ae/L30e/S12e/Gadd45 family	5
AAA ATPase domain	5
2EXR family	5
Calcium-dependent channel, 7TM region, putative phosphate	5
Late exocytosis, associated with Golgi transport	5
Staphylococcal nuclease homologue	5
AAA lid domain	5
Brix domain	5
impB/mucB/samB family	5
Phosphoglucomutase/phosphomannomutase, alpha/beta/alpha domain I	5
DnaJ C terminal domain	5
Oxidoreductase FAD-binding domain	5
Oxysterol-binding protein	5
CoA-ligase	5
Regulator of G protein signaling domain	5
NLI interacting factor-like phosphatase	5
Anticodon-binding domain of tRNA ligase	5
XPG N-terminal domain	5
Retrotransposon gag protein	5
Fumarylacetoacetate (FAA) hydrolase family	5
Zinc-finger double-stranded RNA-binding	5
Phosphorylase superfamily	5
UBA/TS-N domain	5
Ubiquitin binding region	5
Domain found in Dishevelled, Egl-10, and Pleckstrin (DEP)	5
Thiamine pyrophosphate enzyme, central domain	5
Thiamine pyrophosphate enzyme, N-terminal TPP binding domain	5
Thiamine pyrophosphate enzyme, C-terminal TPP binding domain	5
Membrane bound O-acyl transferase family	5
Kelch motif	5
Arrestin (or S-antigen), N-terminal domain	5
Male sterility protein	5
Putative GTPase activating protein for Arf	5
Glutaredoxin	5
Lipase (class 3)	5
Tim17/Tim22/Tim23/Pmp24 family	5
CRAL/TRIO, N-terminal domain	5
Deuterolysin metalloprotease (M35) family	5
ABC1 atypical kinase-like domain	5
HMGL-like	5
Glycerophosphoryl diester phosphodiesterase family	5
FF domain	5
PA domain	5
CDP-alcohol phosphatidyltransferase	5
tRNA synthetases class I (W and Y)	5
HMG (high mobility group) box	5
RWD domain	5
Prolyl oligopeptidase family	5
Gamma tubulin complex component C-terminal	5
HEAT-like repeat	5
Cytoskeletal-regulatory complex EF hand	5
SPFH domain / Band 7 family	5
JmjC domain, hydroxylase	5
SAM domain (Sterile alpha motif)	5
CDR ABC transporter	5
helix-turn-helix, Psq domain	5
3' exoribonuclease family, domain 1	5
RNA polymerase Rpb1, domain 1	5
HhH-GPD superfamily base excision DNA repair protein	5
MutS domain II	5
Alpha amylase, catalytic domain	5
SNARE domain	5
Serine hydrolase (FSH1)	5
HCO3- transporter family	5
Cofilin/tropomyosin-type actin-binding protein	5
Transmembrane amino acid transporter protein	5
Polysaccharide deacetylase	5
Proteasomal ATPase OB C-terminal domain	5
VHS domain	5
HD domain	5
GHMP kinases N terminal domain	5
Elongation Factor G, domain III	5
Glycosyl transferase family 90	5
CobW/HypB/UreG, nucleotide-binding domain	5
Bacterial tandem repeat domain 1	5
Zinc finger protein	5
EF hand	5
Fatty acid desaturase	5
MELT motif	5
HAMP domain	5
Thioredoxin-like domain	5
4'-phosphopantetheinyl transferase superfamily	4
emp24/gp25L/p24 family/GOLD	4
TLC domain	4
PWI domain	4
Sec1 family	4
DNA polymerase family B	4
RasGEF domain	4
RasGEF N-terminal motif	4
Midasin AAA lid domain	4
Magnesium transporter NIPA	4
Catalase-related immune-responsive	4
Catalase	4
Hydantoinase/oxoprolinase	4
Hydantoinase/oxoprolinase N-terminal region	4
Domain of unknown function (DUF4217)	4
Mob1/phocein family	4
CID domain	4
Sir2 family	4
Bromodomain associated	4
tRNA synthetases class I (E and Q), catalytic domain	4
GATA zinc finger	4
Gamma-glutamyl cyclotransferase, AIG2-like	4
MOSC domain	4
CAP-Gly domain	4
impB/mucB/samB family C-terminal domain	4
Biotin carboxylase, N-terminal domain	4
Biotin carboxylase C-terminal domain	4
FGGY family of carbohydrate kinases, N-terminal domain	4
FGGY family of carbohydrate kinases, C-terminal domain	4
bZIP transcription factor	4
Forkhead domain	4
DnaJ central domain	4
CoA binding domain	4
POT family	4
Acyl-CoA oxidase	4
Acyl-coenzyme A oxidase N-terminal	4
Amidohydrolase	4
Exportin 1-like protein	4
Complex 1 protein (LYR family)	4
Cytidylyltransferase-like	4
XPG I-region	4
Pentatricopeptide repeat domain	4
Glutamine amidotransferase domain	4
DJ-1/PfpI family	4
Glutathione-dependent formaldehyde-activating enzyme	4
S4 domain	4
SWIRM domain	4
Type I phosphodiesterase / nucleotide pyrophosphatase	4
ATP synthase alpha/beta family, nucleotide-binding domain	4
ATP synthase alpha/beta family, beta-barrel domain	4
Ubiquitin carboxyl-terminal hydrolase, family 1	4
Cullin family	4
Voltage-dependent anion channel	4
Glucanosyltransferase	4
Acyltransferase	4
Ctr copper transporter family	4
Synaptobrevin	4
Oxidoreductase family, NAD-binding Rossmann fold	4
Histone deacetylase domain	4
BRCA1 C Terminus (BRCT) domain	4
2Fe-2S iron-sulfur cluster binding domain	4
SRF-type transcription factor (DNA-binding and dimerisation domain)	4
Ribosomal protein L6	4
STAS domain	4
Sulfate permease family	4
ATP dependent DNA ligase domain	4
DNA ligase N terminus	4
Acyltransferase family	4
Hemerythrin HHE cation binding domain	4
Beta-lactamase superfamily domain	4
Cupin-like domain	4
Family of unknown function (DUF5923)	4
Permease for cytosine/purines, uracil, thiamine, allantoin	4
Adaptor complexes medium subunit family	4
SacI homology domain	4
Tryptophan dimethylallyltransferase	4
Type III restriction enzyme, res subunit	4
SMC proteins Flexible Hinge Domain	4
MIF4G domain	4
Chitin recognition protein	4
ABC-transporter N-terminal	4
Protein of unknown function (DUF3431)	4
Phosphoribosyl transferase domain	4
Phosphatidylinositol-4-phosphate 5-Kinase	4
Chromate transporter	4
Copper amine oxidase, enzyme domain	4
RNA polymerase Rpb1, domain 5	4
RNA polymerase Rpb1, domain 2	4
RNA polymerase Rpb1, domain 4	4
RNA polymerase Rpb1, domain 3	4
Sec7 domain	4
MutS domain I	4
Domain of unknwon function (DUF3824)	4
Taurine catabolism dioxygenase TauD, TfdA family	4
MBOAT, membrane-bound O-acyltransferase family	4
R3H domain	4
Haemolysin-III related	4
Glycosyl transferases group 1	4
Dihydrouridine synthase (Dus)	4
Cryptococcal mannosyltransferase 1	4
Asparaginase	4
CS domain	4
Transketolase, pyrimidine binding domain	4
Membrane-associating domain	4
Elongation factor Tu C-terminal domain	4
Protein of unknown function (DUF3445)	4
Mpv17 / PMP22 family	4
PB1 domain	4
FKBP-type peptidyl-prolyl cis-trans isomerase	4
GAT domain	4
Tubulin C-terminal domain	4
Tubulin/FtsZ family, GTPase domain	4
Transcription factor TFIIB repeat	4
Zinc carboxypeptidase	4
Phospholipid-translocating P-type ATPase C-terminal	4
Phospholipid-translocating ATPase N-terminal	4
von Willebrand factor type A domain	4
FAT domain	4
PIF1-like helicase	4
Fes/CIP4, and EFC/F-BAR homology domain	4
Glycosyltransferase family 20	4
DHHC palmitoyltransferase	4
Alg9-like mannosyltransferase family	4
RNA polymerase Rpb3/Rpb11 dimerisation domain	4
FAD linked oxidases, C-terminal domain	4
GINS complex protein	4
Aconitase family (aconitate hydratase)	4
Aconitase C-terminal domain	4
NUBPL iron-transfer P-loop NTPase	4
Nitronate monooxygenase	4
Ferritin-like domain	4
Maintenance of mitochondrial structure and function	4
CTLH/CRA C-terminal to LisH motif domain	4
6-phosphofructo-2-kinase	4
pfkB family carbohydrate kinase	4
A repeated domain in UCH-protein	4
Flavodoxin	4
Annexin	4
RNA pol II promoter Fmp27 protein domain	4
Protein of unknown function (DUF3645)	4
Protein of unknown function (DUF3638)	4
Ion transport protein	4
Rad4 transglutaminase-like domain	3
Zinc-finger of C2H2 type	3
Uracil phosphoribosyltransferase	3
RNA dependent RNA polymerase	3
Phosphatidylserine decarboxylase	3
CAF1 family ribonuclease	3
TRAM1-like protein	3
Citrate synthase, C-terminal domain	3
cAMP phosphodiesterases class-II	3
Protein of unknown function (DUF917)	3
UBA-like domain	3
Uncharacterized alpha/beta hydrolase domain (DUF2235)	3
NADPH-dependent FMN reductase	3
Mycotoxin biosynthesis protein UstYa	3
Extracellular tail, of 10TM putative phosphate transporter	3
Surp module	3
tRNA synthetases class I (E and Q), anti-codon binding domain	3
Dip2/Utp12 Family	3
EXPERA (EXPanded EBP superfamily)	3
Amino-transferase class IV	3
ALG6, ALG8 glycosyltransferase family	3
Maintenance of mitochondrial morphology protein 1	3
Uncharacterized conserved protein (DUF2183)	3
MOSC N-terminal beta barrel domain	3
Glycosyl hydrolase family 3 C-terminal domain	3
Fibronectin type III-like domain	3
FMN-dependent dehydrogenase	3
Carboxyl transferase domain	3
Dienelactone hydrolase family	3
AIR synthase related protein, C-terminal domain	3
Phosphoglucomutase/phosphomannomutase, C-terminal domain	3
Thioesterase-like superfamily	3
Vps4 C terminal oligomerisation domain	3
lactate/malate dehydrogenase, alpha/beta C-terminal domain	3
lactate/malate dehydrogenase, NAD binding domain	3
ARID/BRIGHT DNA binding domain	3
PXA domain	3
tRNA synthetases class II core domain (F)	3
Cid1 family poly A polymerase	3
Domain of unknown function (DUF3425)	3
Ribosomal protein L23	3
Peroxisomal biogenesis factor 11 (PEX11)	3
Hr1 repeat	3
Protein kinase C terminal domain	3
Phorbol esters/diacylglycerol binding domain (C1 domain)	3
Cell morphogenesis central region	3
SIS domain	3
Histone chaperone Rttp106-like	3
Ulp1 protease family, C-terminal catalytic domain	3
Rad51	3
Poly(A) polymerase central domain	3
Phenazine biosynthesis-like protein	3
BAR domain	3
Ergosterol biosynthesis ERG4/ERG24 family	3
Anthranilate synthase component I, N terminal region	3
chorismate binding enzyme	3
Ceramidase	3
14-3-3 protein	3
Inhibitor of growth proteins N-terminal histone-binding	3
Universal stress protein family	3
Pex2 / Pex12 amino terminal region	3
Prion-inhibition and propagation	3
Putative amidoligase enzyme	3
RNB domain	3
N-terminal domain on NACHT_NTPase and P-loop NTPases	3
Triose-phosphate Transporter family	3
Voltage gated chloride channel	3
OTU-like cysteine protease	3
ATP-NAD kinase C-terminal domain	3
ATP-NAD kinase N-terminal domain	3
Sas10/Utp3/C1D family	3
Cullin protein neddylation domain	3
Peroxidase	3
Ribosomal protein S2	3
Yip1 domain	3
Common central domain of tyrosinase	3
Domain of unknown function (DUF1771)	3
LicD family	3
Hsp20/alpha crystallin family	3
Glycosyl hydrolase family 76	3
Histidine phosphatase superfamily (branch 2)	3
DSBA-like thioredoxin domain	3
Iron-containing alcohol dehydrogenase	3
Replication factor C C-terminal domain	3
Transferrin receptor-like dimerisation domain	3
Transport protein particle (TRAPP) component	3
Tyrosine phosphatase family	3
BSD domain	3
Regulated-SNARE-like domain	3
MaoC like domain	3
HORMA domain	3
Aminopeptidase P, N-terminal domain	3
Sec23/Sec24 helical domain	3
Sec23/Sec24 beta-sandwich domain	3
Sec23/Sec24 trunk domain	3
Sec23/Sec24 zinc finger	3
RanBP1 domain	3
Conserved hypothetical ATP binding protein	3
Hypoxia induced protein conserved region	3
ML-like domain	3
Transient receptor potential (TRP) ion channel	3
HSA	3
Cytidine and deoxycytidylate deaminase zinc-binding region	3
Amino acid kinase family	3
CSN8/PSMD8/EIF3K family	3
ATP dependent DNA ligase C terminal region	3
Domain of unknown function (DUF3336)	3
CoA-transferase family III	3
GTPase-activator protein for Ras-like GTPase	3
Zn-finger in ubiquitin-hydrolases and other protein	3
Glycolipid 2-alpha-mannosyltransferase	3
Signal peptidase, peptidase S26	3
CPSF A subunit region	3
Mono-functional DNA-alkylating methyl methanesulfonate N-term	3
Sulfatase	3
Vacuolar sorting protein 9 (VPS9) domain	3
N-terminal domain of argonaute	3
PAZ domain	3
Argonaute linker 1 domain	3
Piwi domain	3
GPR1/FUN34/yaaH family	3
CBF/Mak21 family	3
RIO1 family	3
PGAP1-like protein	3
Formyl transferase	3
ERCC4 domain	3
Frag1/DRAM/Sfk1 family	3
RNA polymerase Rpb2, domain 2	3
RNA polymerase Rpb2, domain 3	3
RNA polymerase Rpb2, domain 6	3
RNA polymerase beta subunit	3
RNA polymerase Rpb2, domain 7	3
Adaptin C-terminal domain	3
Glutamine synthetase, catalytic domain	3
CHCH domain	3
Kinetochore Sim4 complex subunit FTA2	3
Chitin synthase N-terminal	3
BRCT domain, a BRCA1 C-terminus domain	3
HSF-type DNA-binding	3
Arrestin (or S-antigen), C-terminal domain	3
Vps51/Vps67	3
Complex1_LYR-like	3
Eukaryotic initiation factor 4E	3
Pectate lyase superfamily protein	3
Class II Aldolase and Adducin N-terminal domain	3
MORN repeat	3
Copper amine oxidase, N3 domain	3
PUA domain	3
Cellulase (glycosyl hydrolase family 5)	3
MutS family domain IV	3
Arginase family	3
Protein of unknown function (DUF3237)	3
ATP-grasp domain	3
Tim10/DDP family zinc finger	3
Protein tyrosine and serine/threonine kinase	3
RING-variant domain	3
PP-loop family	3
Nucleotidyl transferase	3
16S rRNA methyltransferase RsmB/F	3
Mitochondrial branched-chain alpha-ketoacid dehydrogenase kinase	3
Transketolase, C-terminal domain	3
C-5 cytosine-specific DNA methylase	3
Phosphoglucomutase/phosphomannomutase, alpha/beta/alpha domain II	3
Phosphoglucomutase/phosphomannomutase, alpha/beta/alpha domain III	3
SUR7/PalI family	3
Gamma-glutamyltranspeptidase	3
Rhomboid family	3
Sterol methyltransferase C-terminal	3
CNH domain	3
Peptidase family M1 domain	3
Peptidase M1 N-terminal domain	3
GDSL-like Lipase/Acylhydrolase family	3
Uncharacterised ACR, YagE family COG1723	3
TFIIS helical bundle-like domain	3
Phospholipid methyltransferase	3
ATP-dependent protease La (LON) substrate-binding domain	3
Beta-glucosidase (SUN family)	3
Dehydrogenase E1 component	3
Cyclin, C-terminal domain	3
60s Acidic ribosomal protein	3
Carboxypeptidase activation peptide	3
Etoposide-induced protein 2.4 (EI24)	3
Transglutaminase-like superfamily	3
P21-Rho-binding domain	3
e3 binding domain	3
2-oxoacid dehydrogenases acyltransferase (catalytic domain)	3
Elongation factor G, domain IV	3
DEK C terminal domain	3
Histidine-specific methyltransferase, SAM-dependent	3
AAA domain (Cdc48 subfamily)	3
C-terminal, D2-small domain, of ClpB protein	3
O-methyltransferase domain	3
Lyase	3
Alpha-galactosyl-binding fungal lectin	3
SAP domain	3
Ubiquitin-2 like Rad60 SUMO-like	3
GHMP kinases C terminal	3
Probable molybdopterin binding domain	3
Pro-kumamolisin, activation domain	3
Essential protein Yae1, N terminal	3
Phosphatidylinositol-specific phospholipase C, X domain	3
Alkaline phosphatase	3
Fungal protein of unknown function (DUF1752)	3
Ribosomal protein L1p/L10e family	3
Homeodomain	3
FATC domain	3
Platelet-activating factor acetylhydrolase, isoform II	3
Centrosomin N-terminal motif 1	3
N-terminal domain of ribose phosphate pyrophosphokinase	3
Phosphoribosyl synthetase-associated domain	3
Mitochondrial ribosomal protein L51 / S25 / CI-B8 domain	3
Phytanoyl-CoA dioxygenase (PhyH)	3
Guanine nucleotide exchange factor in Golgi transport N-terminal	3
Glycogen recognition site of AMP-activated protein kinase	3
Nuclear transport factor 2 (NTF2) domain	3
Transcription factor S-II (TFIIS)	3
Sybindin-like family	3
Phenol hydroxylase, C-terminal dimerisation domain	3
NAD binding domain of 6-phosphogluconate dehydrogenase	3
EAP30/Vps36 family	3
snoRNA binding domain, fibrillarin	3
G-protein alpha subunit	3
Anp1	3
Stress responsive A/B Barrel Domain	3
Copper/zinc superoxide dismutase (SODC)	3
Proteasome/cyclosome repeat	3
MYST family zinc finger domain	3
MOZ/SAS family	3
Dolichyl-phosphate-mannose-protein mannosyltransferase	3
MIR domain	3
C-terminal four TMM region of protein-O-mannosyltransferase	3
Serine carboxypeptidase S28	3
DNA mismatch repair protein, C-terminal domain	3
Endoribonuclease L-PSP	3
Zn-finger in Ran binding protein and others	3
mRNA capping enzyme	3
Translation initiation factor SUI1	3
Phosducin	3
Iron/manganese superoxide dismutases, C-terminal domain	3
Acetamidase/Formamidase family	3
RPEL repeat	3
Acetyl-coenzyme A synthetase N-terminus	3
Paired amphipathic helix repeat	3
Polyketide cyclase / dehydrase and lipid transport	2
Rad4 beta-hairpin domain 2	2
Rad4 beta-hairpin domain 3	2
Rad4 beta-hairpin domain 1	2
Ribosomal proteins 50S-L15, 50S-L18e, 60S-L27A	2
TB2/DP1, HVA22 family	2
Ammonium Transporter Family	2
AhpC/TSA family	2
YjeF-related protein N-terminus	2
Mitochondrial biogenesis AIM24	2
Squalene-hopene cyclase N-terminal domain	2
Squalene-hopene cyclase C-terminal domain	2
C-terminal domain found in long catalases	2
Glycine cleavage H-protein	2
Protein of unknown function (DUF3605)	2
SNO glutamine amidotransferase family	2
Ubiquinone biosynthesis protein COQ7	2
Membrane dipeptidase (Peptidase family M19)	2
DIL domain	2
Poly(ADP-ribose) polymerase catalytic domain	2
Centromere kinetochore component CENP-T histone fold	2
Zn-dependent metallo-hydrolase RNA specificity domain	2
Beta-Casp domain	2
Sedlin, N-terminal conserved region	2
Domain of unknown function (DUF4965)	2
Conidiation protein 6	2
PRELI-like family	2
Choline/Carnitine o-acyltransferase	2
Inositol polyphosphate kinase	2
PITH domain	2
U1 zinc finger	2
Scavenger mRNA decapping enzyme C-term binding	2
DNA polymerase alpha/epsilon subunit B	2
PhoD-like phosphatase	2
Ribosomal protein L11, N-terminal domain	2
Ribosomal protein L11, RNA binding domain	2
Glycolipid transfer protein (GLTP)	2
Putative diphthamide synthesis protein	2
Phosphatidylethanolamine-binding protein	2
Autophagy-related protein 27	2
Saccharopine dehydrogenase NADP binding domain	2
Solute carrier family 12	2
fungal STAND N-terminal Goodbye domain	2
Cell division protein 48 (CDC48), domain 2	2
Cell division protein 48 (CDC48), N-terminal domain	2
EamA-like transporter family	2
Sorting nexin C terminal	2
GYF domain	2
ABC transporter transmembrane region 2	2
GTP cyclohydrolase I	2
Possible Fer4-like domain in RNase L inhibitor, RLI	2
Ribosomal protein L22p/L17e	2
NFACT protein RNA binding domain	2
Carboxymuconolactone decarboxylase family	2
Peptidyl-tRNA hydrolase	2
Eukaryotic porin	2
Up-regulated During Septation	2
SGT1 protein	2
Ribosomal_S17 N-terminal	2
Ribosomal protein S17	2
Jacalin-like lectin domain	2
PRA1 family protein	2
Domain of unknown function (DUF4360)	2
Domain of unknown function (DUF1929)	2
Glyoxal oxidase N-terminus	2
Foie gras liver health family 1	2
Eukaryotic cytochrome b561	2
SHS2 domain found in N terminus of Rpb7p/Rpc25p/MJ0397	2
Signal peptidase subunit	2
Helix-hairpin-helix domain	2
TatD related DNase	2
Alpha-kinase family	2
Putative S-adenosyl-L-methionine-dependent methyltransferase	2
Small subunit of serine palmitoyltransferase-like	2
Coenzyme Q (ubiquinone) biosynthesis protein Coq4	2
Ribosomal protein S4/S9 N-terminal domain	2
Protein of unknown function (DUF1275)	2
Ribosomal protein S11	2
GTP cyclohydrolase II	2
Translation-initiation factor 2	2
Indoleamine 2,3-dioxygenase	2
Enhancer of polycomb-like	2
PHD-zinc-finger like domain	2
Dioxygenase	2
Catechol dioxygenase N terminus	2
N terminus of Rad21 / Rec8 like protein	2
Dis3-like cold-shock domain 2 (CSD2)	2
Exosome complex exonuclease RRP4 N-terminal region	2
Aminopeptidase I zinc metalloprotease (M18)	2
Diaphanous GTPase-binding Domain	2
Erg28 like protein	2
Ketopantoate reductase PanE/ApbA C terminal	2
Ketopantoate reductase PanE/ApbA	2
CrcB-like protein, Camphor Resistance (CrcB)	2
Serine aminopeptidase, S33	2
Glucosamine-6-phosphate isomerases/6-phosphogluconolactonase	2
Ribosomal protein S10p/S20e	2
Pyridine nucleotide-disulphide oxidoreductase, dimerisation domain	2
Caspase domain	2
Domain found in IF2B/IF5	2
eIF4-gamma/eIF5/eIF2-epsilon	2
Pyoverdine/dityrosine biosynthesis protein	2
Ribosomal protein L13	2
Asparagine synthase	2
Acyclic terpene utilisation family protein AtuA	2
Maltose acetyltransferase	2
Phosphofructokinase	2
Coatomer WD associated region	2
ubiE/COQ5 methyltransferase family	2
Mitochondrial pyruvate carriers	2
Mitochondrial import 2	2
BAR domain of APPL family	2
Phospholipase D Active site motif	2
MIT (microtubule interacting and transport) domain	2
VAD1 Analog of StAR-related lipid transfer domain	2
MIZ/SP-RING zinc finger	2
T-complex protein 11	2
Yeast mitochondrial distribution and morphology (MDM) proteins	2
Fungal protein kinase	2
Inositol-pentakisphosphate 2-kinase	2
Putative peptidase family	2
Adenylate kinase, active site lid	2
NIPSNAP	2
Patched family	2
Inosine-uridine preferring nucleoside hydrolase	2
Nucleotide-sugar transporter	2
Protein of unknown function (DUF962)	2
MGS-like domain	2
Sad1 / UNC-like C-terminal	2
Egh16-like virulence factor	2
Tyrosyl-DNA phosphodiesterase	2
Diacylglycerol kinase catalytic domain	2
LMBR1-like membrane protein	2
Domain of unknown function (DUF1720)	2
Serine-threonine protein phosphatase N-terminal domain	2
Legume-like lectin family	2
Gar1/Naf1 RNA binding region	2
Ribosomal Proteins L2, RNA binding domain	2
Ribosomal Proteins L2, C-terminal domain	2
pre-mRNA processing factor 4 (PRP4) like	2
Questin oxidase-like	2
Ribosomal protein S7p/S5e	2
Riboflavin kinase	2
Carbamoyl-phosphate synthetase large chain, oligomerisation domain	2
HYPK UBA domain	2
DNA repair protein Crb2 Tudor domain	2
Sortilin, neurotensin receptor 3, C-terminal	2
Sortilin, neurotensin receptor 3,	2
DEAD_2	2
Helicase C-terminal domain	2
KOW motif	2
UbiA prenyltransferase family	2
Acetyl-coenzyme A transporter 1	2
ACT domain	2
UTP--glucose-1-phosphate uridylyltransferase	2
Sds3-like	2
BRO1-like domain	2
ALIX V-shaped domain binding to HIV	2
RasGAP C-terminus	2
Oxidoreductase family, C-terminal alpha/beta domain	2
Aspartate/ornithine carbamoyltransferase, Asp/Orn binding domain	2
Carbamoyl-phosphate synthase small chain, CPSase domain	2
Aspartate/ornithine carbamoyltransferase, carbamoyl-P binding domain	2
Outer membrane protein TOM13	2
Dipeptidyl peptidase IV (DPP IV) N-terminal region	2
V-ATPase subunit H	2
Domain of unknown function (DUF3337)	2
Uncharacterized conserved protein (DUF2293)	2
Glucosidase II beta subunit-like	2
Glucosidase II beta subunit-like protein	2
WSTF, HB1, Itc1p, MBD9 motif 1	2
Inositol monophosphatase family	2
La domain	2
Shikimate kinase	2
Iron-sulphur cluster biosynthesis	2
Bladder cancer-related protein BC10	2
Optic atrophy 3 protein (OPA3)	2
Carbonic anhydrase	2
Putative zinc finger in N-recognin (UBR box)	2
Vps5 C terminal like	2
Gtr1/RagA G protein conserved region	2
60Kd inner membrane protein	2
UDP-glucoronosyl and UDP-glucosyl transferase	2
Glycosyltransferase family 28 N-terminal domain	2
Importin repeat	2
Ion channel	2
tRNA intron endonuclease, catalytic C-terminal domain	2
Dihydrodipicolinate synthetase family	2
Clr5 domain	2
Sirohaem biosynthesis protein central	2
Tetrapyrrole (Corrin/Porphyrin) Methylases	2
Putative NAD(P)-binding	2
Sirohaem biosynthesis protein C-terminal	2
RNA cap guanine-N2 methyltransferase	2
Arv1-like family	2
FtsJ-like methyltransferase	2
Thioesterase domain	2
jmjN domain	2
ETC complex I subunit conserved region	2
RNA polymerase Rpb2, domain 5	2
RNA polymerase Rpb2, domain 4	2
Putative cyclase	2
Vacuole effluxer Atg22 like	2
Cation transport protein	2
Ku70/Ku80 beta-barrel domain	2
Ku70/Ku80 N-terminal alpha/beta domain	2
Queuine tRNA-ribosyltransferase	2
Blastomyces yeast-phase-specific protein	2
Ribosomal protein S12/S23	2
PPR repeat family	2
MYND finger	2
Vacuolar import and degradation protein	2
Succinate dehydrogenase/Fumarate reductase transmembrane subunit	2
Pyridoxal-dependent decarboxylase, pyridoxal binding domain	2
Pyridoxal-dependent decarboxylase, C-terminal sheet domain	2
Temperature dependent protein affecting M2 dsRNA replication	2
Shwachman-Bodian-Diamond syndrome (SBDS) protein	2
LNS2 (Lipin/Ned1/Smp2)	2
lipin, N-terminal conserved region	2
Phosphate transporter family	2
Single-strand binding protein family	2
uDENN domain	2
DENN (AEX-3) domain	2
PPR repeat	2
Vacuolar sorting 38 and autophagy-related subunit 14	2
Mitosis protein DIM1	2
Xrn1 helical domain	2
XRN 5'-3' exonuclease N-terminus	2
TruB family pseudouridylate synthase (N terminal domain)	2
Helix-hairpin-helix motif	2
Domain of unknown function (DUF4187)	2
Glycosyl hydrolases family 31	2
Galactose mutarotase-like	2
Bestrophin, RFP-TM, chloride channel	2
Histidyl-tRNA synthetase	2
Mechanosensitive ion channel	2
TFIIIC subunit triple barrel domain	2
Alanine dehydrogenase/PNT, N-terminal domain	2
N-terminal domain of CBF1 interacting co-repressor CIR	2
Ribosomal protein S8e	2
Mitochondrial inner membrane protein	2
Carbohydrate/starch-binding module (family 21)	2
4Fe-4S single cluster domain	2
DAHP synthetase I family	2
Snare region anchored in the vesicle membrane C-terminus	2
Myb/SANT-like DNA-binding domain	2
Cytochrome c/c1 heme lyase	2
Inhibitor of Apoptosis domain	2
Protoglobin	2
Translation machinery-associated protein 16	2
Eukaryotic translation initiation factor eIF2A	2
EF hand associated	2
Zinc-ribbon	2
Protein of unknown function (DUF726)	2
Transcription factor Opi1	2
Las17-binding protein actin regulator	2
Domain of unknown function (DUF2427)	2
Protein of unknown function (Ytp1)	2
N2227-like protein	2
Cutinase	2
Transposase IS4	2
Eukaryotic protein of unknown function (DUF829)	2
MA3 domain	2
Beta-eliminating lyase	2
Choline/ethanolamine kinase	2
Zinc-finger domain of monoamine-oxidase A repressor R1	2
PUL domain	2
SRR1	2
Protein of unknown function (DUF1349)	2
Ubiquitin fusion degradation protein UFD1	2
Phosphoadenosine phosphosulfate reductase family	2
C-terminus of histone H2A	2
Meiotic cell cortex C-terminal pleckstrin homology	2
Amino-terminal Zinc-binding domain of ubiquitin ligase E3A	2
Nucleotide hydrolase	2
NADH ubiquinone oxidoreductase subunit NDUFA12	2
DASH complex subunit Spc34	2
Protein of unknown function (DUF1640)	2
Fungalysin metallopeptidase (M36)	2
Fungalysin/Thermolysin Propeptide Motif	2
Caulimovirus viroplasmin	2
Cupin	2
Heterokaryon incompatibility protein Het-C	2
HpcH/HpaI aldolase/citrate lyase family	2
Dynamin GTPase effector domain	2
HIRAN domain	2
Spermine/spermidine synthase domain	2
FDF domain	2
UAA transporter family	2
Ribosomal protein L14p/L23e	2
Squalene/phytoene synthase	2
4Fe-4S dicluster domain	2
Aromatic acid exporter family member 2	2
Fusaric acid resistance protein-like	2
Lysophospholipase catalytic domain	2
Telomeric single stranded DNA binding POT1/CDC13	2
Cytochrome c oxidase biogenesis protein Cmc1 like	2
Telomere recombination	2
Protein-tyrosine phosphatase	2
Insertion domain in 60S ribosomal protein L10P	2
Ribosomal protein L10	2
ZPR1 zinc-finger domain	2
Astacin (Peptidase family M12A)	2
PDZ-like domain	2
beta-acetyl hexosaminidase like	2
Glycosyl hydrolase family 20, catalytic domain	2
Alanine racemase, N-terminal domain	2
Molybdate transporter of MFS superfamily	2
AWS domain	2
Peptidase family M3	2
Origin recognition complex (ORC) subunit 3 N-terminus	2
Fungal trichothecene efflux pump (TRI12)	2
Protein of unknown function (DUF3074)	2
Uncharacterized protein family UPF0016	2
26S proteasome subunit RPN7	2
Histone-binding protein RBBP4 or subunit C of CAF1 complex	2
Transcription factor IIIC subunit delta N-term	2
Creatinase/Prolidase N-terminal domain	2
Mitochondrial distribution and morphology protein 10	2
Mo-co oxidoreductase dimerisation domain	2
Oxidoreductase molybdopterin binding domain	2
Glycine cleavage system P-protein	2
U-box domain	2
Eukaryotic translation initiation factor 3 subunit 8 N-terminus	2
Aldose 1-epimerase	2
Phosphoenolpyruvate phosphomutase	2
VTC domain	2
3-hydroxyacyl-CoA dehydrogenase, C-terminal domain	2
3-hydroxyacyl-CoA dehydrogenase, NAD binding domain	2
Ribosomal protein S13/S18	2
Putative mucin or carbohydrate-binding module	2
SCP-2 sterol transfer family	2
Glutamate/Leucine/Phenylalanine/Valine dehydrogenase	2
Protein of unknown function (DUF3455)	2
Ribosomal protein S9/S16	2
NDT80 / PhoG like DNA-binding family	2
Toprim domain	2
Uricase	2
Starter unit:ACP transacylase in aflatoxin biosynthesis	2
3-beta hydroxysteroid dehydrogenase/isomerase family	2
RecQ zinc-binding	2
Ribosomal protein L35Ae	2
SPRY domain	2
Nucleotidyltransferase domain	2
tRNA pseudouridine synthase	2
Cupin domain	2
Neuraminidase-like domain	2
Tc toxin complex TcA C-terminal TcB-binding domain	2
WLM domain	2
RPC5 protein	2
FAR-17a/AIG1-like protein	2
Complex I intermediate-associated protein 30 (CIA30)	2
Transcription initiation factor IID, 18kD subunit	2
PI4-kinase N-terminal region	2
Phosphoinositide 3-kinase family, accessory domain (PIK domain)	2
SNF5 / SMARCB1 / INI1	2
SprT-like family	2
SAC3/GANP family	2
Dicer dimerisation domain	2
Ribonucleotide reductase inhibitor	2
Nucleoporin subcomplex protein binding to Pom34	2
Rieske [2Fe-2S] domain	2
Cytochrome domain of cellobiose dehydrogenase	2
RNA polymerase Rpb3/RpoA insert domain	2
MFS/sugar transport protein	2
DDHD domain	2
Gti1/Pac2 family	2
Pregnancy-associated plasma protein-A	2
Trehalose-phosphatase	2
6-O-methylguanine DNA methyltransferase, DNA binding domain	2
Cse1	2
Ribosomal protein S15	2
Protein of unknown function (DUF3712)	2
Centromere DNA-binding protein complex CBF3 subunit, domain 2	2
Glycosyl transferase family 2	2
Vitamin-D-receptor interacting Mediator subunit 4	2
3-dehydroquinate synthase	2
Non-repetitive/WGA-negative nucleoporin C-terminal	2
Nup133 N terminal like	2
Neugrin	2
Histidine biosynthesis protein	2
Unconventional myosin tail, actin- and lipid-binding	2
Svf1-like N-terminal lipocalin domain	2
Svf1-like C-terminal lipocalin-like domain	2
BAH domain	2
YL1 nuclear protein C-terminal domain	2
Nucleosome assembly protein (NAP)	2
NOT2 / NOT3 / NOT5 family	2
HRDC domain	2
YEATS family	2
MutL C terminal dimerisation domain	2
C-terminal regulatory domain of Threonine dehydratase	2
Fcf1	2
Endomembrane protein 70	2
Glutamine amidotransferases class-II	2
Salmonella virulence plasmid 65kDa B protein	2
Insecticide toxin TcdB middle/N-terminal region	2
MAPEG family	2
Scramblase	2
CYTH domain	2
HEAT repeat	2
Glycosyltransferase family 28 C-terminal domain	2
Tubulin binding cofactor A	2
Ribosomal protein L4/L1 family	2
HAT (Half-A-TPR) repeat	2
N-terminal helicase PWI domain	2
Fructosamine kinase	2
Der1-like family	2
ADP-ribosylglycohydrolase	2
Helicase	2
Protein of unknown function (DUF1688)	2
Ribosomal protein 60S L18 and 50S L18e	2
Sucrase/ferredoxin-like	2
K+ potassium transporter	2
AARP2CN (NUC121) domain	2
40S ribosome biogenesis protein Tsr1 and BMS1 C-terminal	2
Rer1 family	2
D-ala D-ala ligase C-terminus	2
Krr1 KH1 domain	2
ribosomal L5P family C-terminus	2
Dimerisation and cyclophilin-binding domain of Mon2	2
PPIC-type PPIASE domain	2
STI1 domain	2
CHD5-like protein	2
galactosyl transferase GMA12/MNN10 family	2
Imidazoleglycerol-phosphate dehydratase	2
Saf4/Yju2 protein	2
Homeobox KN domain	2
Ribosomal protein L3	2
CLASP N terminal	2
Allantoicase repeat	2
EXS family	2
Peptidase family M41	2
Pex14 N-terminal domain	2
Rubisco LSMT substrate-binding	2
Transcription factor S-II (TFIIS), central domain	2
Phosphoenolpyruvate carboxykinase	2
WH2 motif	2
VMA21-like domain	2
Putative death-receptor fusion protein (DUF2428)	2
LisH	2
Semialdehyde dehydrogenase, NAD binding domain	2
Xylose isomerase-like TIM barrel	2
Electron transfer flavoprotein domain	2
Coenzyme A transferase	2
Fumarate reductase flavoprotein C-term	2
Regulator of Vps4 activity in the MVB pathway	2
Adenylylsulphate kinase	2
TIP49 P-loop domain	2
TIP49 AAA-lid domain	2
Orotidine 5'-phosphate decarboxylase / HUMPS family	2
Dehydratase family	2
RF-1 domain	2
Vacuolar protein sorting-associated protein 62	2
Eukaryotic elongation factor 5A hypusine, DNA-binding OB fold	2
CHORD	2
Protein similar to CwfJ C-terminus 1	2
Protein similar to CwfJ C-terminus 2	2
NOP5NT (NUC127) domain	2
GDP dissociation inhibitor	2
GNS1/SUR4 family	2
Cytochrome oxidase c subunit VIb	2
tRNA (Uracil-5-)-methyltransferase	2
OTT_1508-like deaminase	2
Dimerisation domain of Zinc Transporter	2
DSHCT (NUC185) domain	2
rRNA-processing arch domain	2
SWIB/MDM2 domain	2
Integral peroxisomal membrane peroxin	2
GDA1/CD39 (nucleoside phosphatase) family	2
RNA 3'-terminal phosphate cyclase	2
Cyclin-dependent kinase regulatory subunit	2
RNA binding activity-knot of a chromodomain	2
Ribosomal L28e protein family	2
GAF domain	2
ANTH domain	2
NAD synthase	2
ATP adenylyltransferase C-terminal domain	2
Ap4A phosphorylase N-terminal domain	2
Mitochondrial small ribosomal subunit Rsm22	2
Transcription factor TFIID (or TATA-binding protein, TBP)	2
tRNA N6-adenosine threonylcarbamoyltransferase	2
Autophagy protein ATG17-like domain	2
Ribosomal protein S5, N-terminal domain	2
Ribosomal protein S5, C-terminal domain	2
eRF1 domain 2	2
eRF1 domain 1	2
eRF1 domain 3	2
Phosphotyrosyl phosphate activator (PTPA) protein	2
Phosphatidylinositol-specific phospholipase C, Y domain	2
Inhibitor of apoptosis-promoting Bax1	2
ERAP1-like C-terminal domain	2
Dynein heavy chain AAA lid domain	2
Eisosome component PIL1	2
PLD-like domain	2
PAS domain	2
Protein of unknown function (DUF2034)	2
C-terminal region of MMR_HSR1 domain	2
TGS domain	2
Anaphase-promoting complex, cyclosome, subunit 3	2
Endoplasmic reticulum vesicle transporter	2
Endoplasmic Reticulum-Golgi Intermediate Compartment (ERGIC)	2
Ribosomal protein L16p/L10e	2
Casein kinase II regulatory subunit	2
Methylenetetrahydrofolate reductase	2
U6-snRNA interacting domain of PrP8	2
Serine hydroxymethyltransferase	2
Smr domain	2
Proteolipid membrane potential modulator	2
Organic solute transporter Ostalpha	2
tRNA synthetases class I (M)	2
Anticodon binding domain of methionyl tRNA ligase	2
Protein of unknown function (DUF1691)	2
Adenosine deaminase	2
Myo-inositol-1-phosphate synthase	2
RING-type zinc-finger	2
Isocitrate lyase family	2
Chitin synthase export chaperone	2
Tetrahydrofolate dehydrogenase/cyclohydrolase, NAD(P)-binding domain	2
Tetrahydrofolate dehydrogenase/cyclohydrolase, catalytic domain	2
Uncharacterised protein family (UPF0183)	2
mRNA cleavage and polyadenylation factor CLP1 P-loop	2
GTP1/OBG	2
Translation initiation factor 1A / IF-1	2
Major intrinsic protein	2
RING-H2 zinc finger domain	2
CRT10	2
NAT, N-acetyltransferase, of N-acetylglutamate synthase	2
Est1 DNA/RNA binding domain	2
SRP54-type protein, GTPase domain	2
SRP54-type protein, helical bundle domain	2
Phosphomethylpyrimidine kinase	2
Kinase binding protein CGI-121	2
NMT1/THI5 like	2
Ribosomal protein L30p/L7e	2
Leucine carboxyl methyltransferase	2
TLD	2
CBP4	2
GLEYA domain	2
Lon protease (S16) C-terminal proteolytic domain	2
HIT domain	2
Nitrite and sulphite reductase 4Fe-4S domain	2
Nitrite/Sulfite reductase ferredoxin-like half domain	2
Sulfotransferase domain	2
Dihydroorotate dehydrogenase	2
6-phosphogluconate dehydrogenase, C-terminal domain	2
Micro-tubular organiser Mto1 C-term Mto2-binding region	2
Glycosyl transferase family, a/b domain	2
Lipid-droplet associated hydrolase	2
Translin family	2
ENTH domain	2
Exocyst complex component Sec10	2
HIT zinc finger	2
Glycosyltransferase sugar-binding region containing DXD motif	2
Thg1 C terminal domain	2
tRNAHis guanylyltransferase	2
Proline dehydrogenase	2
Proteasome stabiliser	2
Raffinose synthase or seed imbibition protein Sip1	2
GDP/GTP exchange factor Sec2p	2
N2,N2-dimethylguanosine tRNA methyltransferase	2
Protein of unknown function (DUF3632)	2
Coiled-coil domain containing protein (DUF2052)	2
Pre-PUA-like domain	2
OPT oligopeptide transporter protein	2
Dynamitin	2
Glycosyl transferase family 41	2
PAN domain	2
RNA polymerase Rpb1, domain 6	2
RNA polymerase Rpb1, domain 7	2
Uracil DNA glycosylase superfamily	2
Flavoprotein	2
MIF4G like	2
Transport protein Avl9	2
Class II histone deacetylase complex subunits 2 and 3	2
Lumazine binding domain	2
NUC153 domain	2
Ubiquitin interaction motif	2
Gelsolin repeat	2
Spa2 homology domain (SHD) of GIT	2
Winged helix-turn helix	2
Homeodomain-like domain	2
MatE	2
C-terminal region of eIF3h	2
AN1-like Zinc finger	2
DIE2/ALG10 family	1
tRNA pseudouridine synthase D (TruD)	1
Ribosomal protein S18	1
Meiotically up-regulated gene 113	1
Coatomer beta subunit appendage platform	1
Coatomer beta C-terminal region	1
Fungal potassium channel	1
C-terminal topoisomerase domain	1
Eukaryotic DNA topoisomerase I, catalytic core	1
Eukaryotic DNA topoisomerase I, DNA binding fragment	1
Anaphase promoting complex subunit 8 / Cdc23	1
TPR repeat	1
Ribosomal protein S7e	1
Peroxisome biogenesis factor 1, N-terminal	1
Vacuolar protein sorting protein 11 C terminal	1
Autophagocytosis associated protein, active-site domain	1
39S mitochondrial ribosomal protein L46	1
ChAPs (Chs5p-Arf1p-binding proteins)	1
Rpn9 C-terminal helix	1
Down-regulated in metastasis	1
Protein of unknown function (DUF1687)	1
CybS, succinate dehydrogenase cytochrome B small subunit	1
CASC3/Barentsz eIF4AIII binding	1
O-methyltransferase	1
C4-type zinc-finger of DNA polymerase delta	1
ATP synthase, Delta/Epsilon chain, beta-sandwich domain	1
BOP1NT (NUC169) domain	1
Disintegrin	1
Metallo-peptidase family M12	1
Oligosaccharyltransferase subunit Ribophorin II	1
Conserved oligomeric complex COG6	1
Rabenosyn Rab binding domain	1
Chromosome segregation protein Csm1/Pcs1	1
Protein of Unknown function (DUF1690)	1
RING-like zinc finger	1
Programmed cell death protein 2, C-terminal putative domain	1
Protein of unknown function (DUF3128)	1
VIT family	1
FAM32A	1
Mitochondrial ribosomal protein subunit	1
Grap2 and cyclin-D-interacting	1
PSP1 C-terminal conserved region	1
Domain of unknown function (DUF4602)	1
Terpene synthase family 2, C-terminal metal binding	1
Metallo-beta-lactamase superfamily domain	1
Cleavage and polyadenylation factor 2 C-terminal	1
Mad3/BUB1 homology region 1	1
Mad3/BUB1 homology region 2	1
Pre-mRNA splicing factor PRP21 like protein	1
Stm1	1
Ribosomal prokaryotic L21 protein	1
Quinolinate phosphoribosyl transferase, N-terminal domain	1
Quinolinate phosphoribosyl transferase, C-terminal domain	1
Domain of unknown function (DUF2828)	1
Proteasome maturation factor UMP1	1
beta subunit of N-acylethanolamine-hydrolyzing acid amidase	1
Domain of unknown function (DUF1793)	1
Domain of unknown function (DUF5127)	1
Glycosyl transferase family group 2	1
Dynactin p62 family	1
Peptidase C65 Otubain	1
Inner membrane component domain	1
Nuclear protein Es2	1
Transcription factor TFIIH complex subunit Tfb5	1
Uncharacterised conserved protein	1
ER membrane protein SH3	1
DNA polymerase delta, subunit 4	1
NUDE protein, C-terminal conserved region	1
Ribosomal protein S3, C-terminal domain	1
Protein of unknown function (DUF1769)	1
CLIP1 zinc knuckle	1
Putative undecaprenyl diphosphate synthase	1
Endoplasmic reticulum-based factor for assembly of V-ATPase	1
Acetyl-CoA carboxylase, central region	1
Scavenger mRNA decapping enzyme (DcpS) N-terminal	1
DNA polymerase delta subunit OB-fold domain	1
Transcription factor PAP1	1
Utp21 specific WD40 associated putative domain	1
Helix-turn-helix	1
Multiprotein bridging factor 1	1
Cytochrome c oxidase assembly protein CtaG/Cox11	1
CDC45-like protein	1
Hepatocellular carcinoma-associated antigen 59	1
Phosphoribosylglycinamide synthetase, N domain	1
Phosphoribosylglycinamide synthetase, C domain	1
AIR synthase related protein, N-terminal domain	1
Phosphoribosylglycinamide synthetase, ATP-grasp (A) domain	1
Apolipoprotein O	1
OHCU decarboxylase	1
Nucleotide exchange factor Fes1	1
CDK-activating kinase assembly factor MAT1	1
TATA box binding protein associated factor (TAF)	1
TAF6 C-terminal HEAT repeat domain	1
Preprotein translocase subunit Sec66	1
Protein of unknown function (DUF3955)	1
Calcineurin-like phosphoesterase superfamily domain	1
rRNA-processing protein Efg1	1
Carbohydrate binding domain	1
HbrB-like	1
Ferredoxin-fold anticodon binding domain	1
Ubiquitin-like domain	1
TUTase nucleotidyltransferase domain	1
G10 protein	1
Poly (ADP-ribose) glycohydrolase (PARG)	1
FAM192A/Fyv6, N-terminal domain	1
Mitochondrial ribosomal protein L27	1
Transcription elongation factor Elf1 like	1
Cwf15/Cwc15 cell cycle control protein	1
Ribonuclease 2-5A	1
4Fe-4S binding domain	1
NFACT protein C-terminal domain	1
NFACT N-terminal and middle domains	1
PI31 proteasome regulator N-terminal	1
PI31 proteasome regulator	1
ARD/ARD' family	1
Exportin-T	1
LUC7 N_terminus	1
Tudor domain	1
Lactonase, 7-bladed beta-propeller	1
Aerolysin toxin	1
Oligosaccharyl transferase STT3 subunit	1
Cell morphogenesis C-terminal	1
Cell morphogenesis N-terminal	1
Holliday junction resolvase Gen1 C-terminal domain	1
Mitochondrial ATPase expression	1
BAG domain	1
Gryzun, putative trafficking through Golgi	1
Autophagy receptor ATG43	1
Structure-specific recognition protein (SSRP1)	1
POB3-like N-terminal PH domain	1
Dopey, N-terminal	1
Mannosyltransferase (PIG-V)	1
Fumarylacetoacetase N-terminal	1
Carbohydrate kinase	1
Hpt domain	1
RED-like protein N-terminal region	1
2'-5' RNA ligase superfamily	1
MJ1316 RNA cyclic group end recognition domain	1
Splicing factor 3B subunit 1	1
Transcription initiation factor IIA, gamma subunit	1
Transcription initiation factor IIA, gamma subunit, helical domain	1
Telomere regulation protein Stn1	1
TPR/MLP1/MLP2-like protein	1
Ribonucleotide reductase, small chain	1
zf-MYND-like zinc finger, mRNA-binding	1
Hypothetical protein FLILHELTA	1
eIF3 subunit M, C-terminal helix	1
MED6 mediator sub complex component	1
LEM3 (ligand-effect modulator 3) family / CDC50 family	1
Mis6	1
Replication factor A protein 3	1
Mycolic acid cyclopropane synthetase	1
Mating-type protein MAT alpha 1 HMG-box	1
Opy2 protein	1
Tropomyosin like	1
Protein of unknown function (DUF1674)	1
Nucleoporin protein Ndc1-Nup	1
Thiamine monophosphate synthase	1
Hydroxyethylthiazole kinase family	1
Pyrroline-5-carboxylate reductase dimerisation	1
NADP oxidoreductase coenzyme F420-dependent	1
Phosphatidylglycerol lysyltransferase, C-terminal	1
Domain of unknown function (DUF3471)	1
Wings apart-like protein regulation of heterochromatin	1
Nrap protein PAP/OAS1-like domain 5	1
Nrap protein domain 1	1
Nrap protein nucleotidyltransferase domain 4	1
Nrap protein domain 6	1
Nrap protein PAP/OAS-like domain	1
Nrap protein domain 3	1
GRASP55/65 PDZ-like domain	1
Cleft lip and palate transmembrane protein 1 (CLPTM1)	1
Mitochondrial import protein Pam17	1
Sec8 exocyst complex component specific domain	1
GTP cyclohydrolase N terminal	1
Domain of Unknown Function (DUF913)	1
Domain of Unknown Function (DUF908)	1
Ribosomal protein S36, mitochondrial	1
Tti2 family	1
Acyl CoA binding protein	1
Protein HRI1	1
Histidinol dehydrogenase	1
Phosphoribosyl-AMP cyclohydrolase	1
Phosphoribosyl-ATP pyrophosphohydrolase	1
Reactive mitochondrial oxygen species modulator 1	1
Mitochondrial ribosomal protein subunit L20	1
Putative RNA methyltransferase	1
NIF3 (NGG1p interacting factor 3)	1
Translation initiation factor IF-3, N-terminal domain	1
Translation initiation factor IF-3, C-terminal domain	1
Prokaryotic phospholipase A2	1
RNA12 protein	1
PIN domain	1
S1 domain	1
Rrp44-like cold shock domain	1
HisG, C-terminal domain	1
ATP phosphoribosyltransferase	1
Pre-SET motif	1
Casein kinase substrate phosphoprotein PP28	1
Exosome component EXOSC1/CSL4	1
Sister chromatid cohesion C-terminus	1
HEAT repeat associated with sister chromatid cohesion	1
Beta-L-arabinofuranosidase, GH127	1
Sister chromatid cohesion protein Dcc1	1
Domain of unknown function (DUF4748)	1
Putative Sin3 binding protein	1
ER lumen protein retaining receptor	1
YCII-related domain	1
XPG domain containing	1
Phosphatidylinositol N-acetylglucosaminyltransferase	1
Ribosomal protein L19e	1
GPI ethanolamine phosphate transferase membrane region	1
RNA helicase UPF1, 1B domain	1
RNA helicase (UPF2 interacting domain)	1
Formin Homology 2 Domain	1
Diaphanous FH3 Domain	1
Integral membrane protein EMC3/TMCO1-like	1
Rad9	1
Something about silencing, SAS, complex subunit 4	1
Uso1 / p115 like vesicle tethering protein, head region	1
Uso1 / p115 like vesicle tethering protein, C terminal region	1
Glycosyl transferase family 8	1
Sas10 C-terminal domain	1
Glycine-rich domain-containing protein-like	1
Spt4/RpoE2 zinc finger	1
MINDY deubiquitinase	1
Torus domain	1
Dihydroneopterin aldolase	1
Fms-interacting protein/Thoc5	1
Eukaryotic rRNA processing protein EBP2	1
40S ribosomal protein SA C-terminus	1
TFIIE beta subunit core domain	1
TFA2 Winged helix domain 2	1
Formamidopyrimidine-DNA glycosylase H2TH domain	1
Formamidopyrimidine-DNA glycosylase N-terminal domain	1
Transmembrane protein 33/Nucleoporin POM33	1
ER-Golgi trafficking TRAPP I complex 85 kDa subunit	1
Chromatin remodeling factor Mit1 C-terminal Zn finger 2	1
PHD/FYVE-zinc-finger like domain	1
Transcriptional repressor TCF25	1
Unstructured region on maltose acetyltransferase	1
Heterokaryon incompatibility protein (HET)	1
PAXNEB protein	1
Conserved hypothetical protein (DUF2461)	1
Rad17 P-loop domain	1
Survival motor neuron (SMN) interacting protein 1 (SIP1)	1
C-terminal domain of alpha-glycerophosphate oxidase	1
Ribosomal L29e protein family	1
Protein of unknown function (DUF775)	1
Pex19 protein family	1
Phosphoglucose isomerase	1
HAD domain family 1 in Swiss Army Knife RNA repair proteins	1
Respiratory-chain NADH dehydrogenase, 49 Kd subunit	1
Diphosphoinositol pentakisphosphate kinase 2 N-terminal domain	1
RimK-like ATP-grasp domain	1
Nup85 Nucleoporin	1
Phosphate transport (Pho88)	1
GRAM domain	1
Mitochondrial export protein Som1	1
Nucleoporin autopeptidase	1
Nuclear protein 96	1
Cerato-platanin	1
Peptide methionine sulfoxide reductase	1
Arginine-tRNA-protein transferase, N terminus	1
Arginine-tRNA-protein transferase, C terminus	1
N-terminal domain of NWD NACHT-NTPase	1
Flavinator of succinate dehydrogenase	1
Vacuolar protein 14 C-terminal Fig4p binding	1
Vacuolar 14 Fab1-binding region	1
AAA-ATPase Vps4-associated protein 1	1
Glycosyl hydrolase family 63 N-terminal domain	1
Glycosyl hydrolase family 63 C-terminal domain	1
Transcription factor Tfb4	1
Fungal domain of unknown function (DUF1746)	1
PIG-X / PBN1	1
Ubiquitin 3 binding protein But2 C-terminal domain	1
Peptidase S24-like	1
Origin recognition complex subunit 6 (ORC6)	1
GCN5-like protein 1 (GCN5L1)	1
Vesicle coat protein involved in Golgi to plasma membrane transport	1
CTP synthase N-terminus	1
Interferon-induced 6-16 family	1
Altered inheritance of mitochondria protein 21	1
Subunit 11 of the general transcription factor TFIIH	1
Niemann-Pick C1 N terminus	1
Aldolase/RraA	1
Palmitoyl protein thioesterase	1
7 transmembrane receptor (Secretin family)	1
Protein of unknown function (DUF3176)	1
DBF zinc finger	1
Dfp1/Him1, central region	1
Rap1-interacting factor 1 N terminal	1
Vps16, C-terminal region	1
Vps16, N-terminal region	1
Alb1	1
Cyanate lyase C-terminal domain	1
Eukaryotic mitochondrial regulator protein	1
BCS1 N terminal	1
RNA polymerase III subunit Rpc25	1
Domain of unknown function (DUF4598)	1
AICARFT/IMPCHase bienzyme	1
Ribosome biogenesis protein, C-terminal	1
Domain of unknown function (DUF1741)	1
Sodium Bile acid symporter family	1
Binding domain of Nse4/EID3 to Nse3-MAGE	1
Nse4 C-terminal	1
RNA polymerase III RPC4	1
NADH:flavin oxidoreductase / NADH oxidase family	1
Alpha and gamma adaptin binding protein p34	1
ARP2/3 complex ARPC3 (21 kDa) subunit	1
Protein of unknown function (DUF1077)	1
Uncharacterised protein family UPF0047	1
Urb2/Npa2 family	1
Neutral/alkaline non-lysosomal ceramidase, C-terminal	1
Neutral/alkaline non-lysosomal ceramidase, N-terminal	1
Splicing factor 3B subunit 10 (SF3b10)	1
LVIVD repeat	1
SLA1 homology domain 1, SHD1	1
Rtf2 RING-finger	1
Pyridoxine 5'-phosphate oxidase C-terminal dimerisation region	1
Ketopantoate hydroxymethyltransferase	1
Rpp20 subunit of nuclear RNase MRP and P	1
Mnd1 HTH domain	1
Proteasome assembly chaperone 4	1
Ima1 N-terminal domain	1
Chaperone for protein-folding within the ER, fungal	1
Surfeit locus protein 6	1
60S ribosome biogenesis protein Rrp14	1
Lytic transglycolase	1
Uncharacterised protein (DUF2406)	1
Inner centromere protein, ARK binding region	1
Saccharopine dehydrogenase C-terminal domain	1
Indole-3-glycerol phosphate synthase	1
N-(5'phosphoribosyl)anthranilate (PRA) isomerase	1
RNA recognition motif 2	1
Peroxisomal membrane protein (Pex16)	1
Dcp1-like decapping family	1
Histone acetyltransferases subunit 3	1
Protein of unknown function (DUF1524)	1
Translationally controlled tumour protein	1
PheRS DNA binding domain 3	1
Domain of unknown function (DUF4149)	1
A49-like RNA polymerase I associated factor	1
ATP citrate lyase citrate-binding	1
Domain of unknown function (DUF4267)	1
Formylglycinamide ribonucleotide amidotransferase N-terminal	1
CobB/CobQ-like glutamine amidotransferase domain	1
Formylglycinamide ribonucleotide amidotransferase linker domain	1
Translation machinery associated TMA7	1
Dor1-like family	1
Domain of unknown function (DUF4419)	1
Homocysteine S-methyltransferase	1
Urease, gamma subunit	1
Urease beta subunit	1
Urease alpha-subunit, N-terminal domain	1
PalH/RIM21	1
YhhN family	1
cwf21 domain	1
Ferrochelatase	1
NADH-ubiquinone oxidoreductase subunit G, C-terminal	1
NADH-ubiquinone oxidoreductase-G iron-sulfur binding region	1
Molybdopterin oxidoreductase	1
Domain of unknown function (DUF4336)	1
Helical and beta-bridge domain	1
Beta-lactamase associated winged helix domain	1
Ribosomal proteins L26 eukaryotic, L24P archaeal	1
Ribosomal family S4e	1
40S ribosomal protein S4 C-terminus	1
RS4NT (NUC023) domain	1
Transcription factor subunit Med10 of Mediator complex	1
DENN domain-containing protein 11	1
Domain of unknown function (DUF4484)	1
Heat shock protein 9/12	1
Diacylglycerol acyltransferase	1
Malate synthase	1
Mif2/CENP-C like	1
Kinetochore CENP-C fungal homologue, Mif2, N-terminal	1
Spinocerebellar ataxia type 10 protein domain	1
Cenp-O kinetochore centromere component	1
Sec20	1
Dynein associated protein	1
Putative SAM-dependent methyltransferase	1
Ubiquitin-specific protease C-terminal	1
ICP0-binding domain of Ubiquitin-specific protease 7	1
MATH domain	1
Origin recognition complex subunit 2	1
BRCA1-associated protein 2	1
BCCIP	1
Ribose 5-phosphate isomerase A (phosphoriboisomerase A)	1
Transcriptional regulator of RNA polII, SAGA, subunit	1
Uncharacterized protein family UPF0029	1
Radical_SAM C-terminal domain	1
Possible lysine decarboxylase	1
SURF1 family	1
Domain of unknown function (DUF4470)	1
Breast carcinoma amplified sequence 2 (BCAS2)	1
ARP2/3 complex 20 kDa subunit (ARPC4)	1
Choline sulfatase enzyme C terminal	1
N-terminal domain of lipoyl synthase of Radical_SAM family	1
HAUS augmin-like complex subunit 6 N-terminus	1
ATP-utilising chromatin assembly and remodelling N-terminal	1
DDT domain	1
Williams-Beuren syndrome DDT (WSD), D-TOX E motif	1
SPT2 chromatin protein	1
Sgf11 (transcriptional regulation protein)	1
Acetyl-CoA hydrolase/transferase N-terminal domain	1
Acetyl-CoA hydrolase/transferase C-terminal domain	1
DNA mitochondrial polymerase exonuclease domain	1
DNA polymerase family A	1
Yeast cortical protein KAR9	1
Competence-damaged protein	1
DNA-dependent RNA polymerase	1
DNA-directed RNA polymerase N-terminal	1
Integral membrane protein DUF92	1
CTD kinase subunit gamma CTK3	1
CTD kinase subunit gamma CTK3 C-terminus	1
ATP-dependent Clp protease adaptor protein ClpS	1
Proteolysis_6 C-terminal	1
Zinc-ribbon like family	1
Hus1-like protein	1
Acetohydroxy acid isomeroreductase, NADPH-binding domain	1
Acetohydroxy acid isomeroreductase, catalytic domain	1
SOR/SNZ family	1
Putative FMN-binding domain	1
Importin repeat 6	1
SWIRM-associated region 1	1
Ethanolamine utilisation protein EutQ	1
Ribosome biogenesis protein Nop16	1
Glycine zipper 2TM domain	1
Adenylate sensor of SNF1-like protein kinase	1
Ubiquitin associated domain (UBA)	1
Cyclin M transmembrane N-terminal domain	1
RPA43 OB domain in RNA Pol I	1
Mitochondrial resolvase Ydc2 / RNA splicing MRS1	1
Intron-binding protein aquarius N-terminus	1
Clustered mitochondria	1
Translation initiation factor eIF3 subunit 135	1
Mitochondrial function, CLU-N-term	1
Chromatin remodelling complex Rsc7/Swp82 subunit	1
TAP-like protein	1
TUP1-like enhancer of split	1
C-terminal region of band_7	1
HIRA B motif	1
Protein of unknown function (DUF933)	1
Up-frameshift suppressor 2	1
MID domain of medPIWI	1
Mediator complex subunit 13 C-terminal domain	1
Mediator complex subunit 13 N-terminal	1
EB1-like C-terminal motif	1
Kinase associated domain 1	1
MoaE protein	1
NADAR domain	1
Chromatin associated protein KTI12	1
Domain of unknown function (DUF3381)	1
Spb1 C-terminal domain	1
Transcription factor Tfb2	1
Transcription factor Tfb2 (p52) C-terminal domain	1
Ribosomal protein L34e	1
Sof1-like domain	1
Mitochondrial ribosomal protein L37	1
C5HC2 zinc finger	1
PLU-1-like protein	1
Nucleoside transporter	1
Mitochondrial ribosomal protein mL59	1
Domain of unknown function (DUF3384)	1
Rap/ran-GAP	1
Tuberin	1
Alpha adaptin AP2, C-terminal domain	1
Glutamine synthetase, beta-Grasp domain	1
Iron only hydrogenase large subunit, C-terminal domain	1
Short coiled-coil protein	1
Ribonuclease HII	1
Ku C terminal domain like	1
Transcription factor Iwr1	1
Protein of unknown function (DUF2439)	1
OST3 / OST6 family, transporter family	1
Exonuclease V - a 5' deoxyribonuclease	1
Dihydrofolate reductase	1
DNA-directed RNA polymerase I subunit RPA34.5	1
DNA repair protein REV1 C-terminal domain	1
Family of unknown function (DUF5572)	1
Glycosyl hydrolase family 71	1
Generalcontrol nonderepressible 1 (Gcn1) N-terminal	1
Rad54 N terminal	1
Replication factor-A C terminal domain	1
Replication factor-A protein 1, N-terminal domain	1
Replication protein A OB domain	1
U3-containing 90S pre-ribosomal complex subunit	1
Fungal kinase associated-1 domain	1
RNA polymerase II transcription mediator complex subunit 9	1
Syntaxin 6, N-terminal	1
DIS3-like exonuclease 2 C terminal	1
Subunit 21 of Mediator complex	1
PQQ-like domain	1
ER membrane protein complex subunit 1, C-terminal	1
Topoisomerase II-associated protein PAT1	1
Domain of unknown function (DUF4139)	1
N-terminal domain of unknown function (DUF4140)	1
Protein trafficking PGA2	1
Calreticulin family	1
Lipopolysaccharide kinase (Kdo/WaaP) family	1
Mediator of RNA polymerase II transcription complex subunit 8	1
GGL domain	1
RTC4-like domain	1
CASP C terminal	1
Med18 protein	1
Spc19	1
Peptidyl-tRNA hydrolase PTH2	1
Helicase-associated putative binding domain, C-terminal	1
PIG-P	1
Tau95 Triple barrel domain	1
RNA polymerase III transcription factor (TF)IIIC subunit HTH domain	1
DNA polymerase III, delta subunit	1
Rap1 Myb domain	1
TRF2-interacting telomeric protein/Rap1 - C terminal domain	1
ATPsynthase alpha/beta subunit N-term extension	1
HIUase/Transthyretin family	1
Redoxin	1
Dynein light intermediate chain (DLIC)	1
Thioredoxin-like	1
Hinge domain of cleavage stimulation factor subunit 2	1
Transcription termination and cleavage factor C-terminal	1
Exoribonuclease Xrn1 D2/D3 domain	1
Exoribonuclease 1 Domain-3	1
Exoribonuclease Xrn1 D1 domain	1
Xrn1 SH3-like domain	1
DKCLD (NUC011) domain	1
tRNA pseudouridylate synthase B C-terminal domain	1
Met-10+ like-protein	1
Protein of unknown function (DUF4050)	1
Arsenite-resistance protein 2	1
SERRATE/Ars2, N-terminal domain	1
Malate/L-lactate dehydrogenase	1
Anticodon binding domain of tRNAs	1
Ubiquitin-like modifier-activating enzyme ATG7 N-terminus	1
Domain of unknown function (DUF1939)	1
Get5 carboxyl domain	1
Blt1 N-terminal domain	1
UTP15 C terminal	1
Myotubularin-like phosphatase domain	1
Cell differentiation family, Rcd1-like	1
Peptidase family M54	1
Domain of unknown function (DUF1899)	1
Type of WD40 repeat	1
Eukaryotic protein of unknown function (DUF866)	1
Autophagy protein 16 (ATG16)	1
CLN3 protein	1
DASH complex subunit Duo1	1
Ribonuclease T2 family	1
MBA1-like protein	1
Mitochondrial genome maintenance MGM101	1
NADH-ubiquinone oxidoreductase complex I, 21 kDa subunit	1
C-terminal of NADH-ubiquinone oxidoreductase 21 kDa subunit	1
Protein of unknown function (DUF3808)	1
U3 snoRNA associated	1
Kinetochore complex Sim4 subunit Fta1	1
Translocation protein Sec62	1
Ubiquitin/SUMO-activating enzyme ubiquitin-like domain	1
CENP-S protein	1
GRIP domain	1
Putative adipose-regulatory protein (Seipin)	1
dUTPase	1
(2R)-phospho-3-sulfolactate synthase (ComA)	1
PWWP domain	1
AIR carboxylase	1
SCA7, zinc-binding domain	1
Phosphoribosylaminoimidazole carboxylase C-terminal domain	1
Elongation factor 1 gamma, conserved domain	1
E2 binding domain	1
Protein of unknown function (DUF2013)	1
She9 / Mdm33 family	1
Ribosomal L18 C-terminal region	1
Ribosomal large subunit proteins 60S L5, and 50S L18	1
5'-nucleotidase, C-terminal domain	1
CENP-B N-terminal DNA-binding domain	1
Coiled-coil domain-containing protein 124 /Oxs1	1
AAR2 protein	1
Adaptive response protein AidB N-terminal domain	1
Putative RNA methylase family UPF0020	1
Vta1 like	1
Vta1 C-terminal domain	1
L-lysine 6-monooxygenase (NADPH-requiring)	1
Afadin- and alpha -actinin-Binding	1
Peptidase M76 family	1
Lariat debranching enzyme, C-terminal domain	1
Iron-sulfur cluster assembly protein	1
6,7-dimethyl-8-ribityllumazine synthase	1
Zinc-ribbon, C4HC2 type	1
Sorting nexin 8/Mvp1 BAR domain	1
Mitochondrial PGP phosphatase	1
Origin recognition complex (ORC) subunit 4 C-terminus	1
Plectin/S10 domain	1
Lanthionine synthetase C-like protein	1
Ubiquinol-cytochrome C reductase complex 14kD subunit	1
Spt20 family	1
DRG Family Regulatory Proteins, Tma46	1
Probable RNA and SrmB- binding site of polymerase A	1
Poly A polymerase head domain	1
ALG11 mannosyltransferase N-terminus	1
Esterase FrsA-like	1
Omp85 superfamily domain	1
Pheromone A receptor	1
Putative transmembrane family 234	1
Copper fist DNA binding domain	1
Thi4 family	1
Fcf2 pre-rRNA processing	1
Ribosomal protein L6e	1
Profilin	1
Macrophage migration inhibitory factor (MIF)	1
Dual specificity protein phosphatase, N-terminal half	1
H2C2 zinc finger	1
ATP synthase alpha/beta chain, C terminal domain	1
MAC/Perforin domain	1
Cnl2/NKP2 family protein	1
Eukaryotic integral membrane protein (DUF1751)	1
COG4 transport protein	1
Inner membrane protein import complex subunit Tim54	1
Glutaminase/Asparaginase C-terminal domain	1
Asparaginase, N-terminal	1
Nbl1 / Borealin N terminal	1
C2 domain in Dock180 and Zizimin proteins	1
DOCK N-terminus	1
Dock homology region 2	1
PH domain associated with Beige/BEACH	1
Beige/BEACH domain	1
PFU (PLAA family ubiquitin binding)	1
Uncharacterised protein family (UPF0203)	1
CENP-S associating Centromere protein X	1
RNA polymerase Rpb4	1
Rit1 DUSP-like domain	1
Rit1 N-terminal domain	1
ESCRT-II complex subunit	1
Soluble NSF attachment protein, SNAP	1
Glycosyltransferase like family 2	1
Cgr1 family	1
PX-associated	1
Domain of unknown function in PX-proteins (DUF3818)	1
Double-stranded DNA-binding domain	1
Mitochondrial protein Pet127	1
Exocyst complex component Sec6	1
DNA replication factor Cdt1 C-terminal domain	1
DNA polymerase alpha subunit B N-terminal	1
tRNA methyltransferase complex GCD14 subunit	1
Yos1-like	1
Chitin synthesis regulation, resistance to Congo red	1
PAPA-1-like conserved region	1
Arsenical pump membrane protein	1
pre-mRNA splicing factor component	1
SANT/Myb-like domain of DAMP1	1
Mitochondrial ribosomal protein L31	1
tRNA synthetases class I (R)	1
DALR anticodon binding domain	1
Arginyl tRNA synthetase N terminal domain	1
[truncated: 1,531 more rows]

## Sheet: Table S3
Table S3: Identified Superfamily in C. keratinophilumCBS 104.62 genome.
Gene ID	Sequence length	Analysis	Signature accession	Signature description	Score	InterPro annotations - accession	InterPro annotations - description
g4840	742	SUPERFAMILY	SSF55961	Bet v1-like	7.5E-16	-	-
g6135	384	SUPERFAMILY	SSF52540	P-loop containing nucleoside triphosphate hydrolases	4.09E-24	IPR027417	P-loop containing nucleoside triphosphate hydrolase
g2116	613	SUPERFAMILY	SSF103473	MFS general substrate transporter	1.22E-65	IPR036259	MFS transporter superfamily
g3993	759	SUPERFAMILY	SSF55120	Pseudouridine synthase	4.32E-86	IPR020103	Pseudouridine synthase, catalytic domain superfamily
g8001	827	SUPERFAMILY	SSF56219	DNase I-like	7.46E-24	IPR036691	Endonuclease/exonuclease/phosphatase superfamily
g931	1004	SUPERFAMILY	SSF54001	Cysteine proteinases	1.37E-56	IPR038765	Papain-like cysteine peptidase superfamily
g2796	199	SUPERFAMILY	SSF82199	SET domain	2.62E-15	IPR046341	SET domain superfamily
g6896	424	SUPERFAMILY	SSF57667	beta-beta-alpha zinc fingers	7.63E-5	IPR036236	Zinc finger C2H2 superfamily
g6896	424	SUPERFAMILY	SSF57667	beta-beta-alpha zinc fingers	9.52E-5	IPR036236	Zinc finger C2H2 superfamily
g5408	165	SUPERFAMILY	SSF56214	4'-phosphopantetheinyl transferase	1.7E-17	IPR037143	4'-phosphopantetheinyl transferase domain superfamily
g2466	760	SUPERFAMILY	SSF53474	alpha/beta-Hydrolases	8.36E-16	IPR029058	Alpha/Beta hydrolase fold
g2466	760	SUPERFAMILY	SSF52540	P-loop containing nucleoside triphosphate hydrolases	3.48E-13	IPR027417	P-loop containing nucleoside triphosphate hydrolase
g5097	358	SUPERFAMILY	SSF52080	Ribosomal proteins L15p and L18e	1.7E-24	IPR036227	Ribosomal L18e/L15P superfamily
g5097	358	SUPERFAMILY	SSF52080	Ribosomal proteins L15p and L18e	6.38E-6	IPR036227	Ribosomal L18e/L15P superfamily
g3293	293	SUPERFAMILY	SSF69118	AhpD-like	1.93E-11	IPR029032	AhpD-like
g4453	183	SUPERFAMILY	SSF46911	Ribosomal protein S18	3.01E-22	IPR036870	Ribosomal protein S18 superfamily
g4299	356	SUPERFAMILY	SSF53098	Ribonuclease H-like	2.53E-15	IPR012337	Ribonuclease H-like superfamily
g5792	952	SUPERFAMILY	SSF48371	ARM repeat	3.24E-77	IPR016024	Armadillo-type fold
g662	291	SUPERFAMILY	SSF48576	Terpenoid synthases	7.92E-59	IPR008949	Isoprenoid synthase domain superfamily
g6286	193	SUPERFAMILY	SSF53271	PRTase-like	3.93E-63	IPR029057	Phosphoribosyltransferase-like
g1443	816	SUPERFAMILY	SSF54928	RNA-binding domain, RBD	6.79E-37	IPR035979	RNA-binding domain superfamily
g1443	816	SUPERFAMILY	SSF54928	RNA-binding domain, RBD	2.97E-34	IPR035979	RNA-binding domain superfamily
g1443	816	SUPERFAMILY	SSF54928	RNA-binding domain, RBD	9.67E-19	IPR035979	RNA-binding domain superfamily
g887	372	SUPERFAMILY	SSF81383	F-box domain	1.7E-6	IPR036047	F-box-like domain superfamily
g887	372	SUPERFAMILY	SSF52047	RNI-like	2.94E-5	-	-
g7779	1486	SUPERFAMILY	SSF56112	Protein kinase-like (PK-like)	1.78E-8	IPR011009	Protein kinase-like domain superfamily
g3722	636	SUPERFAMILY	SSF46689	Homeodomain-like	1.97E-13	IPR009057	Homeobox-like domain superfamily
g6927	227	SUPERFAMILY	SSF50475	FMN-binding split barrel	1.06E-6	-	-
g5796	961	SUPERFAMILY	SSF54928	RNA-binding domain, RBD	6.85E-19	IPR035979	RNA-binding domain superfamily
g5796	961	SUPERFAMILY	SSF111352	Ammonium transporter	5.49E-127	-	-
g5796	961	SUPERFAMILY	SSF54928	RNA-binding domain, RBD	8.06E-14	IPR035979	RNA-binding domain superfamily
g6545	529	SUPERFAMILY	SSF56176	FAD-binding/transporter-associated domain-like	5.14E-49	IPR036318	FAD-binding, type PCMH-like superfamily
g6265	392	SUPERFAMILY	SSF54637	Thioesterase/thiol ester dehydrase-isomerase	1.64E-18	IPR029069	HotDog domain superfamily
g1401	900	SUPERFAMILY	SSF56349	DNA breaking-rejoining enzymes	2.35E-87	IPR011010	DNA breaking-rejoining enzyme, catalytic core
g1401	900	SUPERFAMILY	SSF56741	Eukaryotic DNA topoisomerase I, N-terminal DNA-binding fragment	1.31E-99	IPR036202	DNA topoisomerase I, DNA binding, eukaryotic-type, N-terminal domain superfamily
g6154	705	SUPERFAMILY	SSF48452	TPR-like	1.75E-8	IPR011990	Tetratricopeptide-like helical domain superfamily
g6154	705	SUPERFAMILY	SSF48452	TPR-like	1.59E-29	IPR011990	Tetratricopeptide-like helical domain superfamily
g2556	1072	SUPERFAMILY	SSF49562	C2 domain (Calcium/lipid-binding domain, CaLB)	2.99E-27	IPR035892	C2 domain superfamily
g2556	1072	SUPERFAMILY	SSF47473	EF-hand	1.89E-7	IPR011992	EF-hand domain pair
g2556	1072	SUPERFAMILY	SSF49562	C2 domain (Calcium/lipid-binding domain, CaLB)	1.1E-19	IPR035892	C2 domain superfamily
g7169	1247	SUPERFAMILY	SSF52540	P-loop containing nucleoside triphosphate hydrolases	8.47E-56	IPR027417	P-loop containing nucleoside triphosphate hydrolase
g7169	1247	SUPERFAMILY	SSF50692	ADC-like	1.27E-14	IPR009010	Aspartate decarboxylase-like domain superfamily
g7169	1247	SUPERFAMILY	SSF54585	Cdc48 domain 2-like	1.63E-17	IPR029067	CDC48 domain 2-like superfamily
g7169	1247	SUPERFAMILY	SSF52540	P-loop containing nucleoside triphosphate hydrolases	1.23E-18	IPR027417	P-loop containing nucleoside triphosphate hydrolase
g6859	955	SUPERFAMILY	SSF57850	RING/U-box	1.06E-5	-	-
g6859	955	SUPERFAMILY	SSF50978	WD40 repeat-like	1.38E-10	IPR036322	WD40-repeat-containing domain superfamily
g6859	955	SUPERFAMILY	SSF48371	ARM repeat	8.06E-10	IPR016024	Armadillo-type fold
g2630	436	SUPERFAMILY	SSF54928	RNA-binding domain, RBD	1.1E-17	IPR035979	RNA-binding domain superfamily
g2630	436	SUPERFAMILY	SSF54928	RNA-binding domain, RBD	5.1E-24	IPR035979	RNA-binding domain superfamily
g2630	436	SUPERFAMILY	SSF54928	RNA-binding domain, RBD	2.96E-24	IPR035979	RNA-binding domain superfamily
g2114	397	SUPERFAMILY	SSF53335	S-adenosyl-L-methionine-dependent methyltransferases	2.28E-17	IPR029063	S-adenosyl-L-methionine-dependent methyltransferase superfamily
g2133	443	SUPERFAMILY	SSF57667	beta-beta-alpha zinc fingers	5.94E-22	IPR036236	Zinc finger C2H2 superfamily
g2133	443	SUPERFAMILY	SSF57667	beta-beta-alpha zinc fingers	2.53E-16	IPR036236	Zinc finger C2H2 superfamily
g4439	214	SUPERFAMILY	SSF52833	Thioredoxin-like	4.43E-25	IPR036249	Thioredoxin-like superfamily
g381	898	SUPERFAMILY	SSF53098	Ribonuclease H-like	1.14E-51	IPR012337	Ribonuclease H-like superfamily
g3583	686	SUPERFAMILY	SSF48452	TPR-like	5.58E-13	IPR011990	Tetratricopeptide-like helical domain superfamily
g7964	381	SUPERFAMILY	SSF46785	Winged helix DNA-binding domain	1.85E-8	IPR036390	Winged helix DNA-binding domain superfamily
g5885	237	SUPERFAMILY	SSF64153	YjeF N-terminal domain-like	7.72E-62	IPR036652	YjeF N-terminal domain superfamily
g3501	470	SUPERFAMILY	SSF54373	FAD-linked reductases, C-terminal domain	1.49E-6	-	-
g3501	470	SUPERFAMILY	SSF51905	FAD/NAD(P)-binding domain	2.59E-33	IPR036188	FAD/NAD(P)-binding domain superfamily
g424	514	SUPERFAMILY	SSF103473	MFS general substrate transporter	9.68E-64	IPR036259	MFS transporter superfamily
g732	2616	SUPERFAMILY	SSF48371	ARM repeat	8.64E-54	IPR016024	Armadillo-type fold
g732	2616	SUPERFAMILY	SSF48371	ARM repeat	5.04E-28	IPR016024	Armadillo-type fold
g1037	1001	SUPERFAMILY	SSF52540	P-loop containing nucleoside triphosphate hydrolases	1.39E-7	IPR027417	P-loop containing nucleoside triphosphate hydrolase
g1037	1001	SUPERFAMILY	SSF48403	Ankyrin repeat	2.82E-13	IPR036770	Ankyrin repeat-containing domain superfamily
g5001	299	SUPERFAMILY	SSF55729	Acyl-CoA N-acyltransferases (Nat)	1.18E-16	IPR016181	Acyl-CoA N-acyltransferase
g5640	382	SUPERFAMILY	SSF53383	PLP-dependent transferases	4.08E-92	IPR015424	Pyridoxal phosphate-dependent transferase
g3673	397	SUPERFAMILY	SSF57850	RING/U-box	7.07E-12	-	-
g3673	397	SUPERFAMILY	SSF90229	CCCH zinc finger	8.24E-5	IPR036855	Zinc finger, CCCH-type superfamily
g6721	471	SUPERFAMILY	SSF56672	DNA/RNA polymerases	1.35E-9	IPR043502	DNA/RNA polymerase superfamily
g6123	210	SUPERFAMILY	SSF101576	Supernatant protein factor (SPF), C-terminal domain	1.16E-17	IPR036598	GOLD domain superfamily
g1721	173	SUPERFAMILY	SSF52833	Thioredoxin-like	2.09E-23	IPR036249	Thioredoxin-like superfamily
g516	419	SUPERFAMILY	SSF57850	RING/U-box	2.04E-16	-	-
g4628	333	SUPERFAMILY	SSF51219	TRAP-like	1.57E-63	IPR016031	Tryptophan RNA-binding attenuator protein-like domain superfamily
g1779	562	SUPERFAMILY	SSF56112	Protein kinase-like (PK-like)	8.16E-21	IPR011009	Protein kinase-like domain superfamily
g3900	194	SUPERFAMILY	SSF81343	Fumarate reductase respiratory complex transmembrane subunits	1.09E-7	IPR034804	Fumarate reductase/succinate dehydrogenase, transmembrane subunit
g4059	610	SUPERFAMILY	SSF56300	Metallo-dependent phosphatases	3.53E-8	IPR029052	Metallo-dependent phosphatase-like
g508	206	SUPERFAMILY	SSF56235	N-terminal nucleophile aminohydrolases (Ntn hydrolases)	5.5E-54	IPR029055	Nucleophile aminohydrolases, N-terminal
g3469	369	SUPERFAMILY	SSF56112	Protein kinase-like (PK-like)	2.69E-42	IPR011009	Protein kinase-like domain superfamily
g2678	761	SUPERFAMILY	SSF49879	SMAD/FHA domain	1.42E-22	IPR008984	SMAD/FHA domain superfamily
g5117	811	SUPERFAMILY	SSF57850	RING/U-box	5.25E-14	-	-
g5515	1661	SUPERFAMILY	SSF53098	Ribonuclease H-like	1.82E-26	IPR012337	Ribonuclease H-like superfamily
g6494	290	SUPERFAMILY	SSF53335	S-adenosyl-L-methionine-dependent methyltransferases	1.48E-30	IPR029063	S-adenosyl-L-methionine-dependent methyltransferase superfamily
g4067	531	SUPERFAMILY	SSF103473	MFS general substrate transporter	1.96E-55	IPR036259	MFS transporter superfamily
g7201	544	SUPERFAMILY	SSF101233	PWI domain	3.66E-39	IPR036483	PWI domain superfamily
g7417	115	SUPERFAMILY	SSF47113	Histone-fold	5.3E-9	IPR009072	Histone-fold
g7546	115	SUPERFAMILY	SSF47113	Histone-fold	5.3E-9	IPR009072	Histone-fold
g2015	724	SUPERFAMILY	SSF56815	Sec1/munc18-like (SM) proteins	5.23E-140	IPR036045	Sec1-like superfamily
g3320	2419	SUPERFAMILY	SSF52151	FabD/lysophospholipase-like	5.23E-50	IPR016035	Acyl transferase/acyl hydrolase/lysophospholipase
g3320	2419	SUPERFAMILY	SSF51735	NAD(P)-binding Rossmann-fold domains	8.0E-31	IPR036291	NAD(P)-binding domain superfamily
g3320	2419	SUPERFAMILY	SSF55048	Probable ACP-binding domain of malonyl-CoA ACP transacylase	6.67E-11	IPR016036	Malonyl-CoA ACP transacylase, ACP-binding
g3320	2419	SUPERFAMILY	SSF47336	ACP-like	2.88E-8	IPR036736	ACP-like superfamily
g3320	2419	SUPERFAMILY	SSF53901	Thiolase-like	1.56E-84	IPR016039	Thiolase-like
g3320	2419	SUPERFAMILY	SSF50129	GroES-like	2.97E-14	IPR011032	GroES-like superfamily
g3320	2419	SUPERFAMILY	SSF51735	NAD(P)-binding Rossmann-fold domains	7.89E-19	IPR036291	NAD(P)-binding domain superfamily
g1777	473	SUPERFAMILY	SSF48256	Citrate synthase	8.9E-130	IPR036969	Citrate synthase superfamily
g445	1110	SUPERFAMILY	SSF56672	DNA/RNA polymerases	6.12E-134	IPR043502	DNA/RNA polymerase superfamily
g445	1110	SUPERFAMILY	SSF53098	Ribonuclease H-like	2.39E-105	IPR012337	Ribonuclease H-like superfamily
g3618	1643	SUPERFAMILY	SSF48366	Ras GEF	2.09E-82	IPR023578	Ras guanine nucleotide exchange factor domain superfamily
g2917	4904	SUPERFAMILY	SSF52540	P-loop containing nucleoside triphosphate hydrolases	2.08E-17	IPR027417	P-loop containing nucleoside triphosphate hydrolase
g2917	4904	SUPERFAMILY	SSF52540	P-loop containing nucleoside triphosphate hydrolases	2.39E-38	IPR027417	P-loop containing nucleoside triphosphate hydrolase
g2917	4904	SUPERFAMILY	SSF52540	P-loop containing nucleoside triphosphate hydrolases	1.48E-23	IPR027417	P-loop containing nucleoside triphosphate hydrolase
g2917	4904	SUPERFAMILY	SSF52540	P-loop containing nucleoside triphosphate hydrolases	2.41E-30	IPR027417	P-loop containing nucleoside triphosphate hydrolase
g2917	4904	SUPERFAMILY	SSF52540	P-loop containing nucleoside triphosphate hydrolases	8.26E-31	IPR027417	P-loop containing nucleoside triphosphate hydrolase
g2917	4904	SUPERFAMILY	SSF52540	P-loop containing nucleoside triphosphate hydrolases	8.32E-41	IPR027417	P-loop containing nucleoside triphosphate hydrolase
g2917	4904	SUPERFAMILY	SSF53300	vWA-like	3.04E-10	IPR036465	von Willebrand factor A-like domain superfamily
g3735	536	SUPERFAMILY	SSF56281	Metallo-hydrolase/oxidoreductase	6.91E-8	IPR036866	Ribonuclease Z/Hydroxyacylglutathione hydrolase-like
g4389	826	SUPERFAMILY	SSF103481	Multidrug resistance efflux transporter EmrE	1.44E-8	-	-
g6324	316	SUPERFAMILY	SSF103506	Mitochondrial carrier	2.48E-39	IPR023395	Mitochondrial carrier domain superfamily
g6020	736	SUPERFAMILY	SSF48239	Terpenoid cyclases/Protein prenyltransferases	1.57E-96	IPR008930	Terpenoid cyclases/protein prenyltransferase alpha-alpha toroid
g6020	736	SUPERFAMILY	SSF48239	Terpenoid cyclases/Protein prenyltransferases	6.59E-102	IPR008930	Terpenoid cyclases/protein prenyltransferase alpha-alpha toroid
g4794	722	SUPERFAMILY	SSF57701	Zn2/Cys6 DNA-binding domain	1.44E-9	IPR036864	Zn(2)-C6 fungal-type DNA-binding domain superfamily
g1366	399	SUPERFAMILY	SSF54928	RNA-binding domain, RBD	2.69E-23	IPR035979	RNA-binding domain superfamily
g1366	399	SUPERFAMILY	SSF54928	RNA-binding domain, RBD	1.36E-9	IPR035979	RNA-binding domain superfamily
g1803	747	SUPERFAMILY	SSF56634	Heme-dependent catalase-like	9.16E-210	IPR020835	Catalase superfamily
g1803	747	SUPERFAMILY	SSF52317	Class I glutamine amidotransferase-like	5.99E-18	IPR029062	Class I glutamine amidotransferase-like
g3761	176	SUPERFAMILY	SSF51230	Single hybrid motif	2.65E-38	IPR011053	Single hybrid motif
g1382	288	SUPERFAMILY	SSF51344	Epsilon subunit of F1F0-ATP synthase N-terminal domain	1.16E-14	IPR036771	F0F1 ATP synthase delta/epsilon subunit, N-terminal
g4305	297	SUPERFAMILY	SSF52317	Class I glutamine amidotransferase-like	1.98E-47	IPR029062	Class I glutamine amidotransferase-like
g5213	287	SUPERFAMILY	SSF47240	Ferritin-like	4.07E-17	IPR009078	Ferritin-like superfamily
g7552	1004	SUPERFAMILY	SSF53067	Actin-like ATPase domain	2.29E-18	IPR043129	ATPase, nucleotide binding domain
g7552	1004	SUPERFAMILY	SSF53067	Actin-like ATPase domain	1.94E-8	IPR043129	ATPase, nucleotide binding domain
g7552	1004	SUPERFAMILY	SSF160991	CV3147-like	4.18E-107	-	-
g7423	1004	SUPERFAMILY	SSF53067	Actin-like ATPase domain	2.29E-18	IPR043129	ATPase, nucleotide binding domain
g7423	1004	SUPERFAMILY	SSF53067	Actin-like ATPase domain	1.94E-8	IPR043129	ATPase, nucleotide binding domain
g7423	1004	SUPERFAMILY	SSF160991	CV3147-like	4.18E-107	-	-
g5138	465	SUPERFAMILY	SSF51556	Metallo-dependent hydrolases	8.5E-101	IPR032466	Metal-dependent hydrolase
g7222	593	SUPERFAMILY	SSF50978	WD40 repeat-like	1.67E-61	IPR036322	WD40-repeat-containing domain superfamily
g5616	782	SUPERFAMILY	SSF50978	WD40 repeat-like	8.06E-43	IPR036322	WD40-repeat-containing domain superfamily
g1935	798	SUPERFAMILY	SSF57552	Blood coagulation inhibitor (disintegrin)	1.82E-14	IPR036436	Disintegrin domain superfamily
g1935	798	SUPERFAMILY	SSF55486	Metalloproteases ("zincins"), catalytic domain	3.41E-37	-	-
g2401	807	SUPERFAMILY	SSF52540	P-loop containing nucleoside triphosphate hydrolases	9.84E-64	IPR027417	P-loop containing nucleoside triphosphate hydrolase
g2401	807	SUPERFAMILY	SSF52540	P-loop containing nucleoside triphosphate hydrolases	2.28E-47	IPR027417	P-loop containing nucleoside triphosphate hydrolase
g4101	545	SUPERFAMILY	SSF48264	Cytochrome P450	5.89E-49	IPR036396	Cytochrome P450 superfamily
g5893	813	SUPERFAMILY	SSF46934	UBA-like	4.85E-6	IPR009060	UBA-like superfamily
g6276	1577	SUPERFAMILY	SSF52540	P-loop containing nucleoside triphosphate hydrolases	2.48E-9	IPR027417	P-loop containing nucleoside triphosphate hydrolase
g6276	1577	SUPERFAMILY	SSF50084	Myosin S1 fragment, N-terminal domain	1.26E-10	-	-
g6276	1577	SUPERFAMILY	SSF52540	P-loop containing nucleoside triphosphate hydrolases	7.21E-269	IPR027417	P-loop containing nucleoside triphosphate hydrolase
g2944	602	SUPERFAMILY	SSF56112	Protein kinase-like (PK-like)	5.68E-17	IPR011009	Protein kinase-like domain superfamily
g2944	602	SUPERFAMILY	SSF81383	F-box domain	1.22E-5	IPR036047	F-box-like domain superfamily
g3232	358	SUPERFAMILY	SSF103506	Mitochondrial carrier	1.31E-46	IPR023395	Mitochondrial carrier domain superfamily
g115	320	SUPERFAMILY	SSF100950	NagB/RpiA/CoA transferase-like	1.77E-63	IPR037171	NagB/RpiA transferase-like
g1836	410	SUPERFAMILY	SSF51735	NAD(P)-binding Rossmann-fold domains	3.0E-33	IPR036291	NAD(P)-binding domain superfamily
g7529	922	SUPERFAMILY	SSF52540	P-loop containing nucleoside triphosphate hydrolases	6.79E-112	IPR027417	P-loop containing nucleoside triphosphate hydrolase
g7283	195	SUPERFAMILY	SSF51316	Mss4-like	1.99E-12	IPR011057	Mss4-like superfamily
g2496	669	SUPERFAMILY	SSF140125	Rabenosyn-5 Rab-binding domain-like	4.97E-7	IPR036531	Rabenosyn, Rab binding domain superfamily
g2496	669	SUPERFAMILY	SSF57903	FYVE/PHD zinc finger	2.21E-13	IPR011011	Zinc finger, FYVE/PHD-type
g2496	669	SUPERFAMILY	SSF57903	FYVE/PHD zinc finger	1.04E-13	IPR011011	Zinc finger, FYVE/PHD-type
g6074	471	SUPERFAMILY	SSF50952	Soluble quinoprotein glucose dehydrogenase	5.49E-21	IPR011041	Soluble quinoprotein glucose/sorbosone dehydrogenase
g5243	463	SUPERFAMILY	SSF53067	Actin-like ATPase domain	2.2E-63	IPR043129	ATPase, nucleotide binding domain
g5243	463	SUPERFAMILY	SSF53067	Actin-like ATPase domain	5.7E-70	IPR043129	ATPase, nucleotide binding domain
g3785	1013	SUPERFAMILY	SSF53067	Actin-like ATPase domain	3.11E-29	IPR043129	ATPase, nucleotide binding domain
g3785	1013	SUPERFAMILY	SSF100934	Heat shock protein 70kD (HSP70), C-terminal subdomain	4.9E-12	IPR029048	Heat shock protein 70kD, C-terminal domain superfamily
g3785	1013	SUPERFAMILY	SSF53067	Actin-like ATPase domain	5.18E-34	IPR043129	ATPase, nucleotide binding domain
g1708	359	SUPERFAMILY	SSF57701	Zn2/Cys6 DNA-binding domain	3.53E-10	IPR036864	Zn(2)-C6 fungal-type DNA-binding domain superfamily
g4961	661	SUPERFAMILY	SSF101152	Mob1/phocein	8.5E-54	IPR036703	MOB kinase activator superfamily
g7191	274	SUPERFAMILY	SSF53335	S-adenosyl-L-methionine-dependent methyltransferases	1.09E-33	IPR029063	S-adenosyl-L-methionine-dependent methyltransferase superfamily
g3990	910	SUPERFAMILY	SSF52540	P-loop containing nucleoside triphosphate hydrolases	2.92E-13	IPR027417	P-loop containing nucleoside triphosphate hydrolase
g247	604	SUPERFAMILY	SSF49879	SMAD/FHA domain	2.68E-19	IPR008984	SMAD/FHA domain superfamily
g247	604	SUPERFAMILY	SSF57850	RING/U-box	2.05E-9	-	-
g777	781	SUPERFAMILY	SSF52540	P-loop containing nucleoside triphosphate hydrolases	6.75E-56	IPR027417	P-loop containing nucleoside triphosphate hydrolase
g4617	282	SUPERFAMILY	SSF52218	Flavoproteins	1.9E-47	IPR029039	Flavoprotein-like superfamily
g3119	605	SUPERFAMILY	SSF81606	PP2C-like	2.62E-52	IPR036457	PPM-type phosphatase domain superfamily
g2688	266	SUPERFAMILY	SSF50249	Nucleic acid-binding proteins	2.45E-19	IPR012340	Nucleic acid-binding, OB-fold
g2688	266	SUPERFAMILY	SSF54791	Eukaryotic type KH-domain (KH-domain type I)	1.77E-11	IPR036612	K Homology domain, type 1 superfamily
g6757	231	SUPERFAMILY	SSF55315	L30e-like	3.14E-28	IPR029064	50S ribosomal protein L30e-like
g3539	1201	SUPERFAMILY	SSF56399	ADP-ribosylation	2.95E-23	-	-
g3539	1201	SUPERFAMILY	SSF54495	UBC-like	8.05E-23	IPR016135	Ubiquitin-conjugating enzyme/RWD-like
g7087	1213	SUPERFAMILY	SSF49562	C2 domain (Calcium/lipid-binding domain, CaLB)	3.27E-13	IPR035892	C2 domain superfamily
g7087	1213	SUPERFAMILY	SSF49562	C2 domain (Calcium/lipid-binding domain, CaLB)	2.08E-22	IPR035892	C2 domain superfamily
g4852	398	SUPERFAMILY	SSF54637	Thioesterase/thiol ester dehydrase-isomerase	2.56E-9	IPR029069	HotDog domain superfamily
g2254	481	SUPERFAMILY	SSF47113	Histone-fold	6.1E-17	IPR009072	Histone-fold
g4700	343	SUPERFAMILY	SSF53335	S-adenosyl-L-methionine-dependent methyltransferases	1.2E-12	IPR029063	S-adenosyl-L-methionine-dependent methyltransferase superfamily
g5069	439	SUPERFAMILY	SSF48464	ENTH/VHS domain	5.62E-12	IPR008942	ENTH/VHS
g6127	951	SUPERFAMILY	SSF52540	P-loop containing nucleoside triphosphate hydrolases	1.45E-38	IPR027417	P-loop containing nucleoside triphosphate hydrolase
g752	898	SUPERFAMILY	SSF52540	P-loop containing nucleoside triphosphate hydrolases	1.62E-13	IPR027417	P-loop containing nucleoside triphosphate hydrolase
g6053	1031	SUPERFAMILY	SSF81660	Metal cation-transporting ATPase, ATP-binding domain N	1.42E-33	IPR023299	P-type ATPase, cytoplasmic domain N
g6053	1031	SUPERFAMILY	SSF56784	HAD-like	7.25E-46	IPR036412	HAD-like superfamily
g6053	1031	SUPERFAMILY	SSF81665	Calcium ATPase, transmembrane domain M	5.36E-90	IPR023298	P-type ATPase, transmembrane domain superfamily
g6053	1031	SUPERFAMILY	SSF81653	Calcium ATPase, transduction domain A	1.57E-21	IPR008250	P-type ATPase, A domain superfamily
g882	338	SUPERFAMILY	SSF52467	DHS-like NAD/FAD-binding domain	1.38E-70	IPR029035	DHS-like NAD/FAD-binding domain superfamily
g3998	2765	SUPERFAMILY	SSF50129	GroES-like	1.02E-26	IPR011032	GroES-like superfamily
g3998	2765	SUPERFAMILY	SSF53335	S-adenosyl-L-methionine-dependent methyltransferases	1.05E-35	IPR029063	S-adenosyl-L-methionine-dependent methyltransferase superfamily
g3998	2765	SUPERFAMILY	SSF51735	NAD(P)-binding Rossmann-fold domains	6.09E-37	IPR036291	NAD(P)-binding domain superfamily
g3998	2765	SUPERFAMILY	SSF53901	Thiolase-like	3.27E-81	IPR016039	Thiolase-like
g3998	2765	SUPERFAMILY	SSF47336	ACP-like	4.19E-9	IPR036736	ACP-like superfamily
g3998	2765	SUPERFAMILY	SSF55048	Probable ACP-binding domain of malonyl-CoA ACP transacylase	1.31E-10	IPR016036	Malonyl-CoA ACP transacylase, ACP-binding
g3998	2765	SUPERFAMILY	SSF52151	FabD/lysophospholipase-like	5.49E-52	IPR016035	Acyl transferase/acyl hydrolase/lysophospholipase
g3998	2765	SUPERFAMILY	SSF51735	NAD(P)-binding Rossmann-fold domains	2.72E-40	IPR036291	NAD(P)-binding domain superfamily
g5239	633	SUPERFAMILY	SSF48452	TPR-like	3.32E-22	IPR011990	Tetratricopeptide-like helical domain superfamily
g5239	633	SUPERFAMILY	SSF48452	TPR-like	9.36E-29	IPR011990	Tetratricopeptide-like helical domain superfamily
g4464	628	SUPERFAMILY	SSF50978	WD40 repeat-like	2.15E-33	IPR036322	WD40-repeat-containing domain superfamily
g6630	646	SUPERFAMILY	SSF48576	Terpenoid synthases	1.27E-24	IPR008949	Isoprenoid synthase domain superfamily
g6630	646	SUPERFAMILY	SSF48576	Terpenoid synthases	2.02E-46	IPR008949	Isoprenoid synthase domain superfamily
g2589	421	SUPERFAMILY	SSF53901	Thiolase-like	8.07E-35	IPR016039	Thiolase-like
g2589	421	SUPERFAMILY	SSF53901	Thiolase-like	3.16E-78	IPR016039	Thiolase-like
g2745	1023	SUPERFAMILY	SSF56281	Metallo-hydrolase/oxidoreductase	3.55E-118	IPR036866	Ribonuclease Z/Hydroxyacylglutathione hydrolase-like
g926	1279	SUPERFAMILY	SSF56112	Protein kinase-like (PK-like)	1.43E-25	IPR011009	Protein kinase-like domain superfamily
g2243	591	SUPERFAMILY	SSF109905	Surp module (SWAP domain)	2.88E-22	IPR035967	SWAP/Surp superfamily
g2243	591	SUPERFAMILY	SSF109905	Surp module (SWAP domain)	1.23E-22	IPR035967	SWAP/Surp superfamily
g3358	821	SUPERFAMILY	SSF57959	Leucine zipper domain	2.39E-9	IPR046347	Basic-leucine zipper domain superfamily
g1951	172	SUPERFAMILY	SSF64356	SNARE-like	1.01E-30	IPR011012	Longin-like domain superfamily
g6251	539	SUPERFAMILY	SSF103473	MFS general substrate transporter	1.83E-15	IPR036259	MFS transporter superfamily
g2006	337	SUPERFAMILY	SSF48371	ARM repeat	7.2E-36	IPR016024	Armadillo-type fold
g7199	237	SUPERFAMILY	SSF141091	L21p-like	3.01E-19	IPR036164	L21-like superfamily
g2824	281	SUPERFAMILY	SSF54675	Nicotinate/Quinolinate PRTase N-terminal domain-like	4.71E-17	-	-
g2824	281	SUPERFAMILY	SSF51690	Nicotinate/Quinolinate PRTase C-terminal domain-like	7.85E-46	IPR036068	Nicotinate phosphoribosyltransferase-like, C-terminal
g1391	324	SUPERFAMILY	SSF50199	Staphylococcal nuclease	7.45E-35	IPR035437	SNase-like, OB-fold superfamily
g5145	788	SUPERFAMILY	SSF52540	P-loop containing nucleoside triphosphate hydrolases	1.25E-32	IPR027417	P-loop containing nucleoside triphosphate hydrolase
g618	634	SUPERFAMILY	SSF53098	Ribonuclease H-like	5.69E-20	IPR012337	Ribonuclease H-like superfamily
g1085	1607	SUPERFAMILY	SSF81383	F-box domain	7.46E-8	IPR036047	F-box-like domain superfamily
g3356	1580	SUPERFAMILY	SSF50715	Ribosomal protein L25-like	1.67E-48	IPR011035	Ribosomal protein L25/Gln-tRNA synthetase, anti-codon-binding domain superfamily
g3356	1580	SUPERFAMILY	SSF52374	Nucleotidylyl transferase	4.56E-86	-	-
g3356	1580	SUPERFAMILY	SSF47616	GST C-terminal domain-like	4.55E-12	IPR036282	Glutathione S-transferase, C-terminal domain superfamily
g5594	910	SUPERFAMILY	SSF53448	Nucleotide-diphospho-sugar transferases	1.04E-17	IPR029044	Nucleotide-diphospho-sugar transferases
g705	588	SUPERFAMILY	SSF51905	FAD/NAD(P)-binding domain	7.4E-47	IPR036188	FAD/NAD(P)-binding domain superfamily
g705	588	SUPERFAMILY	SSF54373	FAD-linked reductases, C-terminal domain	9.02E-25	-	-
g5736	855	SUPERFAMILY	SSF57701	Zn2/Cys6 DNA-binding domain	1.31E-7	IPR036864	Zn(2)-C6 fungal-type DNA-binding domain superfamily
g4723	265	SUPERFAMILY	SSF81296	E set domains	2.45E-8	IPR014756	Immunoglobulin E-set
g2561	496	SUPERFAMILY	SSF103473	MFS general substrate transporter	6.8E-57	IPR036259	MFS transporter superfamily
g3656	103	SUPERFAMILY	SSF47113	Histone-fold	1.2E-31	IPR009072	Histone-fold
g5176	965	SUPERFAMILY	SSF50998	Quinoprotein alcohol dehydrogenase-like	3.37E-28	IPR011047	Quinoprotein alcohol dehydrogenase-like superfamily
g5176	965	SUPERFAMILY	SSF69322	Tricorn protease domain 2	9.02E-12	-	-
g3886	469	SUPERFAMILY	SSF56112	Protein kinase-like (PK-like)	2.26E-49	IPR011009	Protein kinase-like domain superfamily
g2214	479	SUPERFAMILY	SSF54001	Cysteine proteinases	3.63E-40	IPR038765	Papain-like cysteine peptidase superfamily
g4098	532	SUPERFAMILY	SSF48264	Cytochrome P450	4.06E-81	IPR036396	Cytochrome P450 superfamily
g6056	318	SUPERFAMILY	SSF51695	PLC-like phosphodiesterases	1.73E-16	IPR017946	PLC-like phosphodiesterase, TIM beta/alpha-barrel domain superfamily
g5825	821	SUPERFAMILY	SSF52777	CoA-dependent acyltransferases	4.5E-115	-	-
g5825	821	SUPERFAMILY	SSF52777	CoA-dependent acyltransferases	6.12E-74	-	-
g1336	960	SUPERFAMILY	SSF50978	WD40 repeat-like	3.89E-41	IPR036322	WD40-repeat-containing domain superfamily
g1336	960	SUPERFAMILY	SSF117289	Nucleoporin domain	1.73E-71	-	-
g1479	1120	SUPERFAMILY	SSF56204	Hect, E3 ligase catalytic domain	1.05E-100	IPR035983	HECT, E3 ligase catalytic domain
g4133	72	SUPERFAMILY	SSF142897	TFB5-like	2.09E-16	IPR035935	TFB5-like superfamily
g7405	569	SUPERFAMILY	SSF51905	FAD/NAD(P)-binding domain	3.24E-20	IPR036188	FAD/NAD(P)-binding domain superfamily
g7405	569	SUPERFAMILY	SSF51905	FAD/NAD(P)-binding domain	6.26E-50	IPR036188	FAD/NAD(P)-binding domain superfamily
g2882	462	SUPERFAMILY	SSF57756	Retrovirus zinc finger-like domains	4.88E-5	IPR036875	Zinc finger, CCHC-type superfamily
g6866	1333	SUPERFAMILY	SSF56104	SAICAR synthase-like	6.21E-65	-	-
g3641	695	SUPERFAMILY	SSF50044	SH3-domain	3.68E-13	IPR036028	SH3-like domain superfamily
g3017	417	SUPERFAMILY	SSF56752	D-aminoacid aminotransferase-like PLP-dependent enzymes	1.01E-104	IPR036038	Aminotransferase-like, PLP-dependent enzymes
g3031	508	SUPERFAMILY	SSF103473	MFS general substrate transporter	2.62E-64	IPR036259	MFS transporter superfamily
g1079	313	SUPERFAMILY	SSF53474	alpha/beta-Hydrolases	1.49E-24	IPR029058	Alpha/Beta hydrolase fold
g1710	728	SUPERFAMILY	SSF57716	Glucocorticoid receptor-like (DNA-binding domain)	2.57E-18	-	-
g5146	450	SUPERFAMILY	SSF50978	WD40 repeat-like	6.96E-78	IPR036322	WD40-repeat-containing domain superfamily
g6586	499	SUPERFAMILY	SSF103473	MFS general substrate transporter	3.92E-78	IPR036259	MFS transporter superfamily
g2469	405	SUPERFAMILY	SSF56601	beta-lactamase/transpeptidase-like	3.24E-67	IPR012338	Beta-lactamase/transpeptidase-like
g2783	237	SUPERFAMILY	SSF54427	NTF2-like	7.8E-12	IPR032710	NTF2-like domain superfamily
g5872	293	SUPERFAMILY	SSF52954	Class II aaRS ABD-related	2.35E-54	-	-
g3037	267	SUPERFAMILY	SSF54814	Prokaryotic type KH domain (KH-domain type II)	2.29E-23	IPR009019	K homology domain superfamily, prokaryotic type
g3037	267	SUPERFAMILY	SSF54821	Ribosomal protein S3 C-terminal domain	4.71E-28	IPR036419	Ribosomal protein S3, C-terminal domain superfamily
g1802	502	SUPERFAMILY	SSF53098	Ribonuclease H-like	4.17E-22	IPR012337	Ribonuclease H-like superfamily
g7195	697	SUPERFAMILY	SSF56300	Metallo-dependent phosphatases	4.3E-13	IPR029052	Metallo-dependent phosphatase-like
g5323	893	SUPERFAMILY	SSF141673	MOSC N-terminal domain-like	6.8E-23	-	-
g5323	893	SUPERFAMILY	SSF53383	PLP-dependent transferases	2.2E-51	IPR015424	Pyridoxal phosphate-dependent transferase
g2251	617	SUPERFAMILY	SSF75304	Amidase signature (AS) enzymes	1.44E-97	IPR036928	Amidase signature (AS) superfamily
g3865	562	SUPERFAMILY	SSF53098	Ribonuclease H-like	3.94E-42	IPR012337	Ribonuclease H-like superfamily
g7674	685	SUPERFAMILY	SSF74924	Cap-Gly domain	7.99E-23	IPR036859	CAP Gly-rich domain superfamily
g7047	383	SUPERFAMILY	SSF64005	Undecaprenyl diphosphate synthase	1.96E-46	IPR036424	Decaprenyl diphosphate synthase-like superfamily
g7047	383	SUPERFAMILY	SSF64005	Undecaprenyl diphosphate synthase	1.05E-23	IPR036424	Decaprenyl diphosphate synthase-like superfamily
g7914	84	SUPERFAMILY	SSF54897	Protease propeptides/inhibitors	4.59E-18	-	-
g5013	480	SUPERFAMILY	SSF46565	Chaperone J-domain	8.64E-12	IPR036869	Chaperone J-domain superfamily
g5013	480	SUPERFAMILY	SSF144217	CSL zinc finger	1.27E-7	IPR036671	DPH-type metal-binding domain superfamily
g5013	480	SUPERFAMILY	SSF52833	Thioredoxin-like	1.02E-23	IPR036249	Thioredoxin-like superfamily
g5013	480	SUPERFAMILY	SSF49785	Galactose-binding domain-like	5.02E-38	IPR008979	Galactose-binding-like domain superfamily
g3448	819	SUPERFAMILY	SSF109905	Surp module (SWAP domain)	7.06E-14	IPR035967	SWAP/Surp superfamily
g3243	859	SUPERFAMILY	SSF52279	Beta-D-glucan exohydrolase, C-terminal domain	5.49E-54	IPR036881	Glycoside hydrolase family 3 C-terminal domain superfamily
g3243	859	SUPERFAMILY	SSF51445	(Trans)glycosidases	1.05E-87	IPR017853	Glycoside hydrolase superfamily
g7009	300	SUPERFAMILY	SSF57667	beta-beta-alpha zinc fingers	5.95E-10	IPR036236	Zinc finger C2H2 superfamily
g5951	389	SUPERFAMILY	SSF53187	Zn-dependent exopeptidases	8.2E-61	-	-
g4460	653	SUPERFAMILY	SSF54928	RNA-binding domain, RBD	1.43E-43	IPR035979	RNA-binding domain superfamily
g6214	571	SUPERFAMILY	SSF81383	F-box domain	4.95E-6	IPR036047	F-box-like domain superfamily
g6214	571	SUPERFAMILY	SSF52047	RNI-like	3.66E-10	-	-
g7601	493	SUPERFAMILY	SSF51395	FMN-linked oxidoreductases	6.87E-77	-	-
g7601	493	SUPERFAMILY	SSF55856	Cytochrome b5-like heme/steroid binding domain	3.66E-26	IPR036400	Cytochrome b5-like heme/steroid binding domain superfamily
g7345	554	SUPERFAMILY	SSF103473	MFS general substrate transporter	3.4E-23	IPR036259	MFS transporter superfamily
g1936	518	SUPERFAMILY	SSF56672	DNA/RNA polymerases	5.78E-21	IPR043502	DNA/RNA polymerase superfamily
g4895	339	SUPERFAMILY	SSF53474	alpha/beta-Hydrolases	9.22E-6	IPR029058	Alpha/Beta hydrolase fold
g1787	630	SUPERFAMILY	SSF56801	Acetyl-CoA synthetase-like	1.83E-96	-	-
g5073	652	SUPERFAMILY	SSF52343	Ferredoxin reductase-like, C-terminal NADP-linked domain	1.26E-26	IPR039261	Ferredoxin-NADP reductase (FNR), nucleotide-binding domain
g5073	652	SUPERFAMILY	SSF63380	Riboflavin synthase domain-like	7.94E-51	IPR017938	Riboflavin synthase-like beta-barrel
g6604	283	SUPERFAMILY	SSF51430	NAD(P)-linked oxidoreductase	6.15E-77	IPR036812	NADP-dependent oxidoreductase domain superfamily
g128	262	SUPERFAMILY	SSF51735	NAD(P)-binding Rossmann-fold domains	2.08E-45	IPR036291	NAD(P)-binding domain superfamily
g1222	1987	SUPERFAMILY	SSF53098	Ribonuclease H-like	1.06E-13	IPR012337	Ribonuclease H-like superfamily
g1222	1987	SUPERFAMILY	SSF56672	DNA/RNA polymerases	2.0E-7	IPR043502	DNA/RNA polymerase superfamily
g1948	2289	SUPERFAMILY	SSF51230	Single hybrid motif	4.19E-11	IPR011053	Single hybrid motif
g1948	2289	SUPERFAMILY	SSF52096	ClpP/crotonase	2.2E-113	IPR029045	ClpP/crotonase-like domain superfamily
g1948	2289	SUPERFAMILY	SSF52440	PreATP-grasp domain	2.78E-49	IPR016185	Pre-ATP-grasp domain superfamily
g1948	2289	SUPERFAMILY	SSF56059	Glutathione synthetase ATP-binding domain-like	4.24E-68	-	-
g1948	2289	SUPERFAMILY	SSF52096	ClpP/crotonase	8.39E-82	IPR029045	ClpP/crotonase-like domain superfamily
g1948	2289	SUPERFAMILY	SSF51246	Rudiment single hybrid motif	1.2E-27	IPR011054	Rudiment single hybrid motif
g5274	502	SUPERFAMILY	SSF53383	PLP-dependent transferases	7.0E-65	IPR015424	Pyridoxal phosphate-dependent transferase
g7027	648	SUPERFAMILY	SSF53067	Actin-like ATPase domain	3.06E-72	IPR043129	ATPase, nucleotide binding domain
g7027	648	SUPERFAMILY	SSF53067	Actin-like ATPase domain	1.04E-69	IPR043129	ATPase, nucleotide binding domain
g7041	470	SUPERFAMILY	SSF103473	MFS general substrate transporter	7.32E-44	IPR036259	MFS transporter superfamily
g3593	318	SUPERFAMILY	SSF102860	mRNA decapping enzyme DcpS N-terminal domain	1.96E-27	IPR011145	Scavenger mRNA decapping enzyme, N-terminal
g3593	318	SUPERFAMILY	SSF54197	HIT-like	3.78E-54	IPR036265	HIT-like superfamily
g6068	663	SUPERFAMILY	SSF56300	Metallo-dependent phosphatases	2.28E-27	IPR029052	Metallo-dependent phosphatase-like
g5882	154	SUPERFAMILY	SSF54747	Ribosomal L11/L12e N-terminal domain	1.27E-23	IPR036796	Ribosomal protein L11/L12, N-terminal domain superfamily
g5882	154	SUPERFAMILY	SSF46906	Ribosomal protein L11, C-terminal domain	1.07E-15	IPR036769	Ribosomal protein L11, C-terminal domain superfamily
g256	378	SUPERFAMILY	SSF54631	CBS-domain pair	3.9E-37	IPR046342	CBS domain superfamily
g256	378	SUPERFAMILY	SSF54631	CBS-domain pair	3.18E-29	IPR046342	CBS domain superfamily
g2539	207	SUPERFAMILY	SSF110004	Glycolipid transfer protein, GLTP	9.81E-55	IPR036497	Glycolipid transfer protein superfamily
g946	618	SUPERFAMILY	SSF57959	Leucine zipper domain	4.34E-15	IPR046347	Basic-leucine zipper domain superfamily
g946	618	SUPERFAMILY	SSF111430	YAP1 redox domain	4.05E-31	IPR023167	Yap1 redox domain superfamily
g5030	1071	SUPERFAMILY	SSF50978	WD40 repeat-like	2.56E-18	IPR036322	WD40-repeat-containing domain superfamily
g5030	1071	SUPERFAMILY	SSF50978	WD40 repeat-like	2.2E-46	IPR036322	WD40-repeat-containing domain superfamily
g7291	481	SUPERFAMILY	SSF46785	Winged helix DNA-binding domain	2.22E-21	IPR036390	Winged helix DNA-binding domain superfamily
g1889	835	SUPERFAMILY	SSF48065	DBL homology domain (DH-domain)	6.78E-25	IPR035899	Dbl homology (DH) domain superfamily
g1889	835	SUPERFAMILY	SSF50729	PH domain-like	4.62E-6	-	-
g7140	366	SUPERFAMILY	SSF51735	NAD(P)-binding Rossmann-fold domains	5.92E-34	IPR036291	NAD(P)-binding domain superfamily
g7140	366	SUPERFAMILY	SSF50129	GroES-like	1.07E-45	IPR011032	GroES-like superfamily
g6601	244	SUPERFAMILY	SSF56784	HAD-like	2.86E-36	IPR036412	HAD-like superfamily
g7502	597	SUPERFAMILY	SSF51905	FAD/NAD(P)-binding domain	2.3E-39	IPR036188	FAD/NAD(P)-binding domain superfamily
g2213	501	SUPERFAMILY	SSF46785	Winged helix DNA-binding domain	8.16E-13	IPR036390	Winged helix DNA-binding domain superfamily
g7610	299	SUPERFAMILY	SSF53474	alpha/beta-Hydrolases	4.56E-32	IPR029058	Alpha/Beta hydrolase fold
g5385	809	SUPERFAMILY	SSF57850	RING/U-box	1.77E-16	-	-
g7125	1809	SUPERFAMILY	SSF52540	P-loop containing nucleoside triphosphate hydrolases	2.55E-51	IPR027417	P-loop containing nucleoside triphosphate hydrolase
g7125	1809	SUPERFAMILY	SSF90229	CCCH zinc finger	7.46E-6	IPR036855	Zinc finger, CCCH-type superfamily
g672	462	SUPERFAMILY	SSF53474	alpha/beta-Hydrolases	5.41E-5	IPR029058	Alpha/Beta hydrolase fold
g672	462	SUPERFAMILY	SSF53474	alpha/beta-Hydrolases	1.52E-32	IPR029058	Alpha/Beta hydrolase fold
g4625	154	SUPERFAMILY	SSF47413	lambda repressor-like DNA-binding domains	1.77E-10	IPR010982	Lambda repressor-like, DNA-binding domain superfamily
g7390	200	SUPERFAMILY	SSF110111	Ctag/Cox11	6.54E-53	IPR023471	Cytochrome c oxidase assembly protein CtaG/Cox11, domain superfamily
g1993	1190	SUPERFAMILY	SSF54928	RNA-binding domain, RBD	9.64E-17	IPR035979	RNA-binding domain superfamily
g1993	1190	SUPERFAMILY	SSF48371	ARM repeat	5.29E-69	IPR016024	Armadillo-type fold
g4562	530	SUPERFAMILY	SSF53720	ALDH-like	1.96E-166	IPR016161	Aldehyde/histidinol dehydrogenase
g2435	337	SUPERFAMILY	SSF53335	S-adenosyl-L-methionine-dependent methyltransferases	2.11E-48	IPR029063	S-adenosyl-L-methionine-dependent methyltransferase superfamily
g5681	121	SUPERFAMILY	SSF46579	Prefoldin	1.44E-22	-	-
g7758	800	SUPERFAMILY	SSF56059	Glutathione synthetase ATP-binding domain-like	1.28E-55	-	-
g7758	800	SUPERFAMILY	SSF51246	Rudiment single hybrid motif	6.67E-28	IPR011054	Rudiment single hybrid motif
g7758	800	SUPERFAMILY	SSF55326	PurM N-terminal domain-like	1.33E-39	IPR036921	PurM-like, N-terminal domain superfamily
g7758	800	SUPERFAMILY	SSF56042	PurM C-terminal domain-like	4.34E-56	IPR036676	PurM-like, C-terminal domain superfamily
g7758	800	SUPERFAMILY	SSF52440	PreATP-grasp domain	2.59E-33	IPR016185	Pre-ATP-grasp domain superfamily
g5037	561	SUPERFAMILY	SSF57850	RING/U-box	9.71E-5	-	-
g5037	561	SUPERFAMILY	SSF57850	RING/U-box	1.0E-6	-	-
g5037	561	SUPERFAMILY	SSF57850	RING/U-box	4.15E-12	-	-
g5277	1011	SUPERFAMILY	SSF56672	DNA/RNA polymerases	1.33E-129	IPR043502	DNA/RNA polymerase superfamily
g5277	1011	SUPERFAMILY	SSF53098	Ribonuclease H-like	6.32E-37	IPR012337	Ribonuclease H-like superfamily
g3521	544	SUPERFAMILY	SSF53738	Phosphoglucomutase, first 3 domains	2.55E-12	IPR016055	Alpha-D-phosphohexomutase, alpha/beta/alpha I/II/III
g3521	544	SUPERFAMILY	SSF53738	Phosphoglucomutase, first 3 domains	2.39E-13	IPR016055	Alpha-D-phosphohexomutase, alpha/beta/alpha I/II/III
g3521	544	SUPERFAMILY	SSF55957	Phosphoglucomutase, C-terminal domain	5.58E-22	IPR036900	Alpha-D-phosphohexomutase, C-terminal domain superfamily
g3521	544	SUPERFAMILY	SSF53738	Phosphoglucomutase, first 3 domains	7.46E-17	IPR016055	Alpha-D-phosphohexomutase, alpha/beta/alpha I/II/III
g5549	577	SUPERFAMILY	SSF56672	DNA/RNA polymerases	9.64E-8	IPR043502	DNA/RNA polymerase superfamily
g478	446	SUPERFAMILY	SSF57938	DnaJ/Hsp40 cysteine-rich domain	1.44E-14	IPR036410	Heat shock protein DnaJ, cysteine-rich domain superfamily
g478	446	SUPERFAMILY	SSF46565	Chaperone J-domain	1.44E-26	IPR036869	Chaperone J-domain superfamily
g478	446	SUPERFAMILY	SSF49493	HSP40/DnaJ peptide-binding domain	7.98E-17	IPR008971	HSP40/DnaJ peptide-binding
g478	446	SUPERFAMILY	SSF49493	HSP40/DnaJ peptide-binding domain	6.15E-16	IPR008971	HSP40/DnaJ peptide-binding
g1083	191	SUPERFAMILY	SSF49777	PEBP-like	1.44E-47	IPR036610	PEBP-like superfamily
g4398	330	SUPERFAMILY	SSF52343	Ferredoxin reductase-like, C-terminal NADP-linked domain	6.02E-37	IPR039261	Ferredoxin-NADP reductase (FNR), nucleotide-binding domain
g4398	330	SUPERFAMILY	SSF63380	Riboflavin synthase domain-like	4.12E-27	IPR017938	Riboflavin synthase-like beta-barrel
g3241	365	SUPERFAMILY	SSF50911	Mannose 6-phosphate receptor domain	9.68E-27	IPR009011	Mannose-6-phosphate receptor binding domain superfamily
g7186	303	SUPERFAMILY	SSF51735	NAD(P)-binding Rossmann-fold domains	7.2E-25	IPR036291	NAD(P)-binding domain superfamily
g390	414	SUPERFAMILY	SSF51735	NAD(P)-binding Rossmann-fold domains	1.19E-13	IPR036291	NAD(P)-binding domain superfamily
g3434	703	SUPERFAMILY	SSF144000	Oxysterol-binding protein-like	3.66E-111	IPR037239	Oxysterol-binding protein superfamily
g3434	703	SUPERFAMILY	SSF51735	NAD(P)-binding Rossmann-fold domains	1.1E-55	IPR036291	NAD(P)-binding domain superfamily
g6837	659	SUPERFAMILY	SSF48256	Citrate synthase	2.62E-81	IPR036969	Citrate synthase superfamily
g6837	659	SUPERFAMILY	SSF51735	NAD(P)-binding Rossmann-fold domains	2.49E-19	IPR036291	NAD(P)-binding domain superfamily
g6863	1748	SUPERFAMILY	SSF52058	L domain-like	3.4E-43	-	-
g727	197	SUPERFAMILY	SSF158694	UraD-Like	3.4E-28	IPR036778	Oxo-4-hydroxy-4-carboxy-5-ureidoimidazoline decarboxylase superfamily
g5139	339	SUPERFAMILY	SSF54637	Thioesterase/thiol ester dehydrase-isomerase	7.02E-15	IPR029069	HotDog domain superfamily
g3906	545	SUPERFAMILY	SSF57701	Zn2/Cys6 DNA-binding domain	7.33E-9	IPR036864	Zn(2)-C6 fungal-type DNA-binding domain superfamily
g7771	212	SUPERFAMILY	SSF48371	ARM repeat	8.64E-26	IPR016024	Armadillo-type fold
g5811	1494	SUPERFAMILY	SSF48452	TPR-like	1.34E-10	IPR011990	Tetratricopeptide-like helical domain superfamily
g2356	593	SUPERFAMILY	SSF47473	EF-hand	1.69E-32	IPR011992	EF-hand domain pair
g2356	593	SUPERFAMILY	SSF103506	Mitochondrial carrier	1.44E-70	IPR023395	Mitochondrial carrier domain superfamily
g5337	395	SUPERFAMILY	SSF57850	RING/U-box	2.67E-9	-	-
g6084	446	SUPERFAMILY	SSF47113	Histone-fold	8.06E-16	IPR009072	Histone-fold
g6084	446	SUPERFAMILY	SSF48371	ARM repeat	7.96E-6	IPR016024	Armadillo-type fold
g7031	447	SUPERFAMILY	SSF51735	NAD(P)-binding Rossmann-fold domains	4.96E-17	IPR036291	NAD(P)-binding domain superfamily
g367	817	SUPERFAMILY	SSF50692	ADC-like	3.11E-25	IPR009010	Aspartate decarboxylase-like domain superfamily
g367	817	SUPERFAMILY	SSF54585	Cdc48 domain 2-like	1.21E-31	IPR029067	CDC48 domain 2-like superfamily
g367	817	SUPERFAMILY	SSF52540	P-loop containing nucleoside triphosphate hydrolases	6.21E-75	IPR027417	P-loop containing nucleoside triphosphate hydrolase
g367	817	SUPERFAMILY	SSF52540	P-loop containing nucleoside triphosphate hydrolases	1.29E-66	IPR027417	P-loop containing nucleoside triphosphate hydrolase
g2314	269	SUPERFAMILY	SSF55729	Acyl-CoA N-acyltransferases (Nat)	2.74E-9	IPR016181	Acyl-CoA N-acyltransferase
g6844	313	SUPERFAMILY	SSF51735	NAD(P)-binding Rossmann-fold domains	4.81E-38	IPR036291	NAD(P)-binding domain superfamily
g6844	313	SUPERFAMILY	SSF56327	LDH C-terminal domain-like	6.05E-38	IPR015955	Lactate dehydrogenase/glycoside hydrolase, family 4, C-terminal
g223	449	SUPERFAMILY	SSF103481	Multidrug resistance efflux transporter EmrE	2.88E-6	-	-
g223	449	SUPERFAMILY	SSF103481	Multidrug resistance efflux transporter EmrE	2.48E-5	-	-
g3402	980	SUPERFAMILY	SSF46774	ARID-like	2.88E-28	IPR036431	ARID DNA-binding domain superfamily
g5645	206	SUPERFAMILY	SSF56300	Metallo-dependent phosphatases	1.24E-38	IPR029052	Metallo-dependent phosphatase-like
g6980	396	SUPERFAMILY	SSF48452	TPR-like	1.22E-16	IPR011990	Tetratricopeptide-like helical domain superfamily
g5599	1219	SUPERFAMILY	SSF48097	Regulator of G-protein signaling, RGS	1.77E-20	IPR036305	RGS domain superfamily
g5599	1219	SUPERFAMILY	SSF64268	PX domain	1.57E-26	IPR036871	PX domain superfamily
g3133	347	SUPERFAMILY	SSF50104	Translation proteins SH3-like domain	9.03E-15	IPR008991	Translation protein SH3-like domain superfamily
g6203	594	SUPERFAMILY	SSF103473	MFS general substrate transporter	1.22E-17	IPR036259	MFS transporter superfamily
g6484	661	SUPERFAMILY	SSF49785	Galactose-binding domain-like	6.52E-7	IPR008979	Galactose-binding-like domain superfamily
g1450	544	SUPERFAMILY	SSF56784	HAD-like	3.74E-57	IPR036412	HAD-like superfamily
g2389	623	SUPERFAMILY	SSF51905	FAD/NAD(P)-binding domain	6.49E-37	IPR036188	FAD/NAD(P)-binding domain superfamily
g2389	623	SUPERFAMILY	SSF56425	Succinate dehydrogenase/fumarate reductase flavoprotein, catalytic domain	1.05E-33	IPR027477	Succinate dehydrogenase/fumarate reductase flavoprotein, catalytic domain superfamily
g3264	490	SUPERFAMILY	SSF56112	Protein kinase-like (PK-like)	1.32E-70	IPR011009	Protein kinase-like domain superfamily
g7473	835	SUPERFAMILY	SSF74788	Cullin repeat-like	1.12E-5	IPR016159	Cullin repeat-like-containing domain superfamily
g6991	325	SUPERFAMILY	SSF160369	Ribosomal protein L10-like	1.7E-9	IPR043141	Ribosomal protein L10-like domain superfamily
g4256	586	SUPERFAMILY	SSF55681	Class II aaRS and biotin synthetases	4.97E-50	IPR045864	Class II Aminoacyl-tRNA synthetase/Biotinyl protein ligase (BPL) and lipoyl protein ligase (LPL)
g4256	586	SUPERFAMILY	SSF54991	Anticodon-binding domain of PheRS	3.79E-27	IPR036690	Ferrodoxin-fold anticodon-binding domain superfamily
g7170	813	SUPERFAMILY	SSF52540	P-loop containing nucleoside triphosphate hydrolases	6.99E-44	IPR027417	P-loop containing nucleoside triphosphate hydrolase
g7170	813	SUPERFAMILY	SSF50249	Nucleic acid-binding proteins	5.82E-54	IPR012340	Nucleic acid-binding, OB-fold
g7903	271	SUPERFAMILY	SSF74924	Cap-Gly domain	5.37E-33	IPR036859	CAP Gly-rich domain superfamily
g7903	271	SUPERFAMILY	SSF54236	Ubiquitin-like	6.22E-21	IPR029071	Ubiquitin-like domain superfamily
g6443	1004	SUPERFAMILY	SSF81631	PAP/OAS1 substrate-binding domain	4.97E-44	-	-
g6443	1004	SUPERFAMILY	SSF81301	Nucleotidyltransferase	7.36E-31	IPR043519	Nucleotidyltransferase superfamily
g2703	693	SUPERFAMILY	SSF47203	Acyl-CoA dehydrogenase C-terminal domain-like	2.09E-40	IPR036250	Acyl-CoA dehydrogenase-like, C-terminal
g2703	693	SUPERFAMILY	SSF56645	Acyl-CoA dehydrogenase NM domain-like	7.05E-43	IPR009100	Acyl-CoA dehydrogenase/oxidase, N-terminal and middle domain superfamily
g2703	693	SUPERFAMILY	SSF47203	Acyl-CoA dehydrogenase C-terminal domain-like	4.81E-46	IPR036250	Acyl-CoA dehydrogenase-like, C-terminal
g3758	945	SUPERFAMILY	SSF57701	Zn2/Cys6 DNA-binding domain	5.1E-8	IPR036864	Zn(2)-C6 fungal-type DNA-binding domain superfamily
g7518	677	SUPERFAMILY	SSF56112	Protein kinase-like (PK-like)	3.64E-57	IPR011009	Protein kinase-like domain superfamily
g601	259	SUPERFAMILY	SSF56235	N-terminal nucleophile aminohydrolases (Ntn hydrolases)	6.72E-54	IPR029055	Nucleophile aminohydrolases, N-terminal
g6360	450	SUPERFAMILY	SSF55277	GYF domain	3.53E-12	IPR035445	GYF-like domain superfamily
g6287	118	SUPERFAMILY	SSF57783	Zinc beta-ribbon	5.95E-31	-	-
g1370	451	SUPERFAMILY	SSF47923	Ypt/Rab-GAP domain of gyp1p	8.11E-8	IPR035969	Rab-GTPase-TBC domain superfamily
g1370	451	SUPERFAMILY	SSF47923	Ypt/Rab-GAP domain of gyp1p	5.23E-21	IPR035969	Rab-GTPase-TBC domain superfamily
g2126	368	SUPERFAMILY	SSF48097	Regulator of G-protein signaling, RGS	3.68E-22	IPR036305	RGS domain superfamily
g3932	318	SUPERFAMILY	SSF51556	Metallo-dependent hydrolases	2.3E-57	IPR032466	Metal-dependent hydrolase
g6632	711	SUPERFAMILY	SSF52540	P-loop containing nucleoside triphosphate hydrolases	8.64E-37	IPR027417	P-loop containing nucleoside triphosphate hydrolase
g7200	872	SUPERFAMILY	SSF56112	Protein kinase-like (PK-like)	1.48E-54	IPR011009	Protein kinase-like domain superfamily
g281	288	SUPERFAMILY	SSF56112	Protein kinase-like (PK-like)	2.76E-22	IPR011009	Protein kinase-like domain superfamily
g7977	1131	SUPERFAMILY	SSF47323	Anticodon-binding domain of a subclass of class I aminoacyl-tRNA synthetases	1.0E-20	IPR009080	Aminoacyl-tRNA synthetase, class Ia, anticodon-binding
g7977	1131	SUPERFAMILY	SSF50677	ValRS/IleRS/LeuRS editing domain	4.08E-29	IPR009008	Valyl/Leucyl/Isoleucyl-tRNA synthetase, editing domain
g7977	1131	SUPERFAMILY	SSF52374	Nucleotidylyl transferase	5.63E-87	-	-
g1616	1165	SUPERFAMILY	SSF56112	Protein kinase-like (PK-like)	1.2E-55	IPR011009	Protein kinase-like domain superfamily
g1616	1165	SUPERFAMILY	SSF50998	Quinoprotein alcohol dehydrogenase-like	8.01E-10	IPR011047	Quinoprotein alcohol dehydrogenase-like superfamily
g3687	309	SUPERFAMILY	SSF51735	NAD(P)-binding Rossmann-fold domains	2.5E-42	IPR036291	NAD(P)-binding domain superfamily
g620	1072	SUPERFAMILY	SSF81665	Calcium ATPase, transmembrane domain M	1.06E-121	IPR023298	P-type ATPase, transmembrane domain superfamily
g620	1072	SUPERFAMILY	SSF81653	Calcium ATPase, transduction domain A	3.4E-22	IPR008250	P-type ATPase, A domain superfamily
g620	1072	SUPERFAMILY	SSF56784	HAD-like	4.12E-56	IPR036412	HAD-like superfamily
g620	1072	SUPERFAMILY	SSF81660	Metal cation-transporting ATPase, ATP-binding domain N	8.17E-35	IPR023299	P-type ATPase, cytoplasmic domain N
g155	489	SUPERFAMILY	SSF53254	Phosphoglycerate mutase-like	1.85E-39	IPR029033	Histidine phosphatase superfamily
g126	518	SUPERFAMILY	SSF48264	Cytochrome P450	2.49E-89	IPR036396	Cytochrome P450 superfamily
g1251	650	SUPERFAMILY	SSF53098	Ribonuclease H-like	5.31E-25	IPR012337	Ribonuclease H-like superfamily
g2191	264	SUPERFAMILY	SSF55620	Tetrahydrobiopterin biosynthesis enzymes-like	1.41E-75	-	-
g3050	1366	SUPERFAMILY	SSF48403	Ankyrin repeat	3.89E-32	IPR036770	Ankyrin repeat-containing domain superfamily
g3050	1366	SUPERFAMILY	SSF55315	L30e-like	7.85E-28	IPR029064	50S ribosomal protein L30e-like
g3348	422	SUPERFAMILY	SSF63380	Riboflavin synthase domain-like	7.61E-7	IPR017938	Riboflavin synthase-like beta-barrel
g3348	422	SUPERFAMILY	SSF52343	Ferredoxin reductase-like, C-terminal NADP-linked domain	5.24E-13	IPR039261	Ferredoxin-NADP reductase (FNR), nucleotide-binding domain
g3197	356	SUPERFAMILY	SSF46565	Chaperone J-domain	5.5E-22	IPR036869	Chaperone J-domain superfamily
g12	604	SUPERFAMILY	SSF52540	P-loop containing nucleoside triphosphate hydrolases	1.83E-33	IPR027417	P-loop containing nucleoside triphosphate hydrolase
g12	604	SUPERFAMILY	SSF54862	4Fe-4S ferredoxins	6.19E-16	-	-
g12	604	SUPERFAMILY	SSF52540	P-loop containing nucleoside triphosphate hydrolases	1.73E-31	IPR027417	P-loop containing nucleoside triphosphate hydrolase
g3847	184	SUPERFAMILY	SSF54843	Ribosomal protein L22	5.89E-55	IPR036394	Ribosomal protein L22/L17 superfamily
g5059	127	SUPERFAMILY	SSF69118	AhpD-like	7.92E-30	IPR029032	AhpD-like
g1652	1282	SUPERFAMILY	SSF48403	Ankyrin repeat	2.49E-16	IPR036770	Ankyrin repeat-containing domain superfamily
g1652	1282	SUPERFAMILY	SSF56112	Protein kinase-like (PK-like)	2.63E-47	IPR011009	Protein kinase-like domain superfamily
g1652	1282	SUPERFAMILY	SSF54556	Chitinase insertion domain	1.2E-10	IPR029070	Chitinase insertion domain superfamily
g1652	1282	SUPERFAMILY	SSF51445	(Trans)glycosidases	2.44E-60	IPR017853	Glycoside hydrolase superfamily
g5550	460	SUPERFAMILY	SSF56219	DNase I-like	4.84E-26	IPR036691	Endonuclease/exonuclease/phosphatase superfamily
g783	256	SUPERFAMILY	SSF53178	Peptidyl-tRNA hydrolase-like	1.22E-12	IPR036416	Peptidyl-tRNA hydrolase superfamily
g783	256	SUPERFAMILY	SSF53178	Peptidyl-tRNA hydrolase-like	8.24E-12	IPR036416	Peptidyl-tRNA hydrolase superfamily
g1105	209	SUPERFAMILY	SSF52833	Thioredoxin-like	2.03E-17	IPR036249	Thioredoxin-like superfamily
g7809	175	SUPERFAMILY	SSF51182	RmlC-like cupins	3.56E-38	IPR011051	RmlC-like cupin domain superfamily
g4362	368	SUPERFAMILY	SSF57938	DnaJ/Hsp40 cysteine-rich domain	1.18E-17	IPR036410	Heat shock protein DnaJ, cysteine-rich domain superfamily
g4362	368	SUPERFAMILY	SSF49493	HSP40/DnaJ peptide-binding domain	1.31E-11	IPR008971	HSP40/DnaJ peptide-binding
g4362	368	SUPERFAMILY	SSF49493	HSP40/DnaJ peptide-binding domain	5.23E-11	IPR008971	HSP40/DnaJ peptide-binding
g4362	368	SUPERFAMILY	SSF46565	Chaperone J-domain	2.88E-10	IPR036869	Chaperone J-domain superfamily
g1311	1054	SUPERFAMILY	SSF48371	ARM repeat	2.26E-82	IPR016024	Armadillo-type fold
g6201	549	SUPERFAMILY	SSF54189	Ribosomal proteins S24e, L23 and L15e	2.88E-10	IPR012678	Ribosomal protein L23/L15e core domain superfamily
g6201	549	SUPERFAMILY	SSF56112	Protein kinase-like (PK-like)	2.5E-36	IPR011009	Protein kinase-like domain superfamily
g6814	295	SUPERFAMILY	SSF56784	HAD-like	8.88E-41	IPR036412	HAD-like superfamily
g5991	880	SUPERFAMILY	SSF63748	Tudor/PWWP/MBT	4.59E-19	-	-
g5991	880	SUPERFAMILY	SSF50199	Staphylococcal nuclease	1.07E-22	IPR035437	SNase-like, OB-fold superfamily
g5991	880	SUPERFAMILY	SSF50199	Staphylococcal nuclease	1.24E-17	IPR035437	SNase-like, OB-fold superfamily
g5991	880	SUPERFAMILY	SSF50199	Staphylococcal nuclease	6.67E-33	IPR035437	SNase-like, OB-fold superfamily
g5991	880	SUPERFAMILY	SSF50199	Staphylococcal nuclease	3.66E-30	IPR035437	SNase-like, OB-fold superfamily
g5991	880	SUPERFAMILY	SSF50199	Staphylococcal nuclease	3.66E-25	IPR035437	SNase-like, OB-fold superfamily
g4253	385	SUPERFAMILY	SSF51004	C-terminal (heme d1) domain of cytochrome cd1-nitrite reductase	2.22E-33	IPR011048	Cytochrome cd1-nitrite reductase-like, haem d1 domain superfamily
g4887	210	SUPERFAMILY	SSF50249	Nucleic acid-binding proteins	2.31E-28	IPR012340	Nucleic acid-binding, OB-fold
g6685	337	SUPERFAMILY	SSF56973	Aerolisin/ETX pore-forming domain	4.71E-19	-	-
g6685	337	SUPERFAMILY	SSF51101	Mannose-binding lectins	3.4E-13	IPR036404	Jacalin-like lectin domain superfamily
g3146	254	SUPERFAMILY	SSF51735	NAD(P)-binding Rossmann-fold domains	6.2E-62	IPR036291	NAD(P)-binding domain superfamily
g3156	313	SUPERFAMILY	SSF52374	Nucleotidylyl transferase	1.49E-19	-	-
g5272	1360	SUPERFAMILY	SSF56672	DNA/RNA polymerases	8.0E-13	IPR043502	DNA/RNA polymerase superfamily
g5272	1360	SUPERFAMILY	SSF56219	DNase I-like	2.88E-34	IPR036691	Endonuclease/exonuclease/phosphatase superfamily
g209	1071	SUPERFAMILY	SSF46585	HR1 repeat	1.57E-21	IPR036274	HR1 repeat superfamily
g209	1071	SUPERFAMILY	SSF49562	C2 domain (Calcium/lipid-binding domain, CaLB)	7.94E-14	IPR035892	C2 domain superfamily
g209	1071	SUPERFAMILY	SSF56112	Protein kinase-like (PK-like)	1.03E-89	IPR011009	Protein kinase-like domain superfamily
g209	1071	SUPERFAMILY	SSF57889	Cysteine-rich domain	7.48E-13	IPR046349	C1-like domain superfamily
g209	1071	SUPERFAMILY	SSF57889	Cysteine-rich domain	7.33E-14	IPR046349	C1-like domain superfamily
g2409	2563	SUPERFAMILY	SSF48371	ARM repeat	1.98E-13	IPR016024	Armadillo-type fold
g2409	2563	SUPERFAMILY	SSF48371	ARM repeat	6.41E-7	IPR016024	Armadillo-type fold
g3553	791	SUPERFAMILY	SSF88723	PIN domain-like	1.11E-37	IPR029060	PIN-like domain superfamily
g3553	791	SUPERFAMILY	SSF47807	5' to 3' exonuclease, C-terminal subdomain	3.84E-14	IPR036279	5'-3' exonuclease, C-terminal domain superfamily
g5751	183	SUPERFAMILY	SSF52540	P-loop containing nucleoside triphosphate hydrolases	2.97E-58	IPR027417	P-loop containing nucleoside triphosphate hydrolase
g4237	775	SUPERFAMILY	SSF56112	Protein kinase-like (PK-like)	3.42E-77	IPR011009	Protein kinase-like domain superfamily
g3294	502	SUPERFAMILY	SSF54236	Ubiquitin-like	8.29E-8	IPR029071	Ubiquitin-like domain superfamily
g3294	502	SUPERFAMILY	SSF63491	BAG domain	6.28E-13	IPR036533	BAG domain superfamily
g4510	77	SUPERFAMILY	SSF52540	P-loop containing nucleoside triphosphate hydrolases	8.97E-6	IPR027417	P-loop containing nucleoside triphosphate hydrolase
g2312	758	SUPERFAMILY	SSF81296	E set domains	2.38E-20	IPR014756	Immunoglobulin E-set
g2312	758	SUPERFAMILY	SSF50965	Galactose oxidase, central domain	1.83E-30	IPR011043	Galactose oxidase/kelch, beta-propeller
g2312	758	SUPERFAMILY	SSF57016	Plant lectins/antimicrobial peptides	9.25E-8	IPR036861	Endochitinase-like superfamily
g838	635	SUPERFAMILY	SSF50978	WD40 repeat-like	6.18E-31	IPR036322	WD40-repeat-containing domain superfamily
g591	694	SUPERFAMILY	SSF56235	N-terminal nucleophile aminohydrolases (Ntn hydrolases)	2.74E-55	IPR029055	Nucleophile aminohydrolases, N-terminal
g591	694	SUPERFAMILY	SSF53697	SIS domain	2.32E-97	IPR046348	SIS domain superfamily
g1286	587	SUPERFAMILY	SSF50729	PH domain-like	5.65E-84	-	-
g7935	1340	SUPERFAMILY	SSF56219	DNase I-like	1.57E-32	IPR036691	Endonuclease/exonuclease/phosphatase superfamily
g7935	1340	SUPERFAMILY	SSF56672	DNA/RNA polymerases	7.12E-9	IPR043502	DNA/RNA polymerase superfamily
g7935	1340	SUPERFAMILY	SSF53098	Ribonuclease H-like	4.05E-20	IPR012337	Ribonuclease H-like superfamily
g667	1868	SUPERFAMILY	SSF48371	ARM repeat	1.9E-9	IPR016024	Armadillo-type fold
g7324	171	SUPERFAMILY	SSF50891	Cyclophilin-like	1.61E-61	IPR029000	Cyclophilin-like domain superfamily
g1784	493	SUPERFAMILY	SSF52540	P-loop containing nucleoside triphosphate hydrolases	6.23E-7	IPR027417	P-loop containing nucleoside triphosphate hydrolase
g469	332	SUPERFAMILY	SSF54495	UBC-like	2.82E-37	IPR016135	Ubiquitin-conjugating enzyme/RWD-like
g6195	563	SUPERFAMILY	SSF51905	FAD/NAD(P)-binding domain	1.73E-13	IPR036188	FAD/NAD(P)-binding domain superfamily
g6195	563	SUPERFAMILY	SSF51905	FAD/NAD(P)-binding domain	1.65E-47	IPR036188	FAD/NAD(P)-binding domain superfamily
g2196	429	SUPERFAMILY	SSF56645	Acyl-CoA dehydrogenase NM domain-like	1.11E-63	IPR009100	Acyl-CoA dehydrogenase/oxidase, N-terminal and middle domain superfamily
g2196	429	SUPERFAMILY	SSF47203	Acyl-CoA dehydrogenase C-terminal domain-like	3.7E-37	IPR036250	Acyl-CoA dehydrogenase-like, C-terminal
g3381	243	SUPERFAMILY	SSF52317	Class I glutamine amidotransferase-like	5.15E-64	IPR029062	Class I glutamine amidotransferase-like
g8002	350	SUPERFAMILY	SSF53098	Ribonuclease H-like	1.06E-19	IPR012337	Ribonuclease H-like superfamily
g1238	222	SUPERFAMILY	SSF88798	N-terminal, heterodimerisation domain of RBP7 (RpoE)	7.85E-21	IPR036898	RNA polymerase Rpb7-like, N-terminal domain superfamily
g1238	222	SUPERFAMILY	SSF50249	Nucleic acid-binding proteins	4.12E-19	IPR012340	Nucleic acid-binding, OB-fold
g2054	315	SUPERFAMILY	SSF50475	FMN-binding split barrel	2.75E-19	-	-
g6901	243	SUPERFAMILY	SSF51735	NAD(P)-binding Rossmann-fold domains	7.52E-36	IPR036291	NAD(P)-binding domain superfamily
g6726	549	SUPERFAMILY	SSF75304	Amidase signature (AS) enzymes	1.83E-93	IPR036928	Amidase signature (AS) superfamily
g6118	1282	SUPERFAMILY	SSF54001	Cysteine proteinases	1.57E-48	IPR038765	Papain-like cysteine peptidase superfamily
g7986	330	SUPERFAMILY	SSF52540	P-loop containing nucleoside triphosphate hydrolases	1.95E-27	IPR027417	P-loop containing nucleoside triphosphate hydrolase
g7983	469	SUPERFAMILY	SSF50978	WD40 repeat-like	9.16E-83	IPR036322	WD40-repeat-containing domain superfamily
g7983	469	SUPERFAMILY	SSF109925	Lissencephaly-1 protein (Lis-1, PAF-AH alpha) N-terminal domain	8.76E-24	IPR037190	LIS1, N-terminal
g788	435	SUPERFAMILY	SSF63433	Fumarylacetoacetate hydrolase, FAH, N-terminal domain	1.19E-33	IPR036462	Fumarylacetoacetase, N-terminal domain superfamily
g788	435	SUPERFAMILY	SSF56529	FAH	2.09E-92	IPR036663	Fumarylacetoacetase-like, C-terminal domain superfamily
g4694	338	SUPERFAMILY	SSF52540	P-loop containing nucleoside triphosphate hydrolases	3.64E-56	IPR027417	P-loop containing nucleoside triphosphate hydrolase
g4694	338	SUPERFAMILY	SSF47794	Rad51 N-terminal domain-like	2.04E-13	IPR010995	DNA repair Rad51/transcription factor NusA, alpha-helical
g3193	514	SUPERFAMILY	SSF56801	Acetyl-CoA synthetase-like	9.94E-131	-	-
g1135	320	SUPERFAMILY	SSF53613	Ribokinase-like	2.2E-38	IPR029056	Ribokinase-like
g68	159	SUPERFAMILY	SSF47226	Histidine-containing phosphotransfer domain, HPT domain	9.81E-29	IPR036641	HPT domain superfamily
g3898	522	SUPERFAMILY	SSF103473	MFS general substrate transporter	7.32E-45	IPR036259	MFS transporter superfamily
g3855	1231	SUPERFAMILY	SSF81301	Nucleotidyltransferase	5.34E-13	IPR043519	Nucleotidyltransferase superfamily
g3855	1231	SUPERFAMILY	SSF81631	PAP/OAS1 substrate-binding domain	1.99E-36	-	-
g3855	1231	SUPERFAMILY	SSF55003	PAP/Archaeal CCA-adding enzyme, C-terminal domain	2.94E-11	IPR011068	Nucleotidyltransferase, class I-like, C-terminal
g3855	1231	SUPERFAMILY	SSF56219	DNase I-like	6.6E-23	IPR036691	Endonuclease/exonuclease/phosphatase superfamily
g3855	1231	SUPERFAMILY	SSF55144	LigT-like	3.4E-10	IPR009097	Cyclic phosphodiesterase
g7101	1159	SUPERFAMILY	SSF52540	P-loop containing nucleoside triphosphate hydrolases	1.47E-22	IPR027417	P-loop containing nucleoside triphosphate hydrolase
g7101	1159	SUPERFAMILY	SSF52540	P-loop containing nucleoside triphosphate hydrolases	4.61E-27	IPR027417	P-loop containing nucleoside triphosphate hydrolase
g1535	344	SUPERFAMILY	SSF51556	Metallo-dependent hydrolases	7.33E-33	IPR032466	Metal-dependent hydrolase
g1278	1230	SUPERFAMILY	SSF48371	ARM repeat	2.21E-96	IPR016024	Armadillo-type fold
g7092	757	SUPERFAMILY	SSF52540	P-loop containing nucleoside triphosphate hydrolases	4.52E-22	IPR027417	P-loop containing nucleoside triphosphate hydrolase
g2364	111	SUPERFAMILY	SSF50784	Transcription factor IIA (TFIIA), beta-barrel domain	3.14E-20	IPR009088	Transcription factor IIA, beta-barrel
g2364	111	SUPERFAMILY	SSF47396	Transcription factor IIA (TFIIA), alpha-helical domain	2.3E-18	-	-
g4234	670	SUPERFAMILY	SSF50249	Nucleic acid-binding proteins	2.91E-7	IPR012340	Nucleic acid-binding, OB-fold
g4234	670	SUPERFAMILY	SSF56317	Carbon-nitrogen hydrolase	1.7E-58	IPR036526	Carbon-nitrogen hydrolase superfamily
g7996	1999	SUPERFAMILY	SSF57997	Tropomyosin	5.01E-5	-	-
g6450	293	SUPERFAMILY	SSF56112	Protein kinase-like (PK-like)	2.75E-54	IPR011009	Protein kinase-like domain superfamily
g4306	175	SUPERFAMILY	SSF54928	RNA-binding domain, RBD	4.57E-32	IPR035979	RNA-binding domain superfamily
g4639	424	SUPERFAMILY	SSF50978	WD40 repeat-like	4.58E-11	IPR036322	WD40-repeat-containing domain superfamily
g5687	364	SUPERFAMILY	SSF51197	Clavaminate synthase-like	1.65E-85	-	-
g2331	567	SUPERFAMILY	SSF52029	GroEL apical domain-like	3.35E-47	IPR027409	GroEL-like apical domain superfamily
g2331	567	SUPERFAMILY	SSF54849	GroEL-intermediate domain like	3.36E-29	IPR027410	TCP-1-like chaperonin intermediate domain superfamily
g2331	567	SUPERFAMILY	SSF48592	GroEL equatorial domain-like	4.84E-77	IPR027413	GroEL-like equatorial domain superfamily
g2693	369	SUPERFAMILY	SSF54506	Diaminopimelate epimerase-like	3.4E-12	-	-
g2693	369	SUPERFAMILY	SSF54506	Diaminopimelate epimerase-like	6.91E-17	-	-
g2225	575	SUPERFAMILY	SSF50978	WD40 repeat-like	6.96E-41	IPR036322	WD40-repeat-containing domain superfamily
g307	408	SUPERFAMILY	SSF47240	Ferritin-like	4.72E-119	IPR009078	Ferritin-like superfamily
g4868	378	SUPERFAMILY	SSF55920	Creatinase/aminopeptidase	9.81E-85	IPR036005	Creatinase/aminopeptidase-like
g6533	743	SUPERFAMILY	SSF53474	alpha/beta-Hydrolases	9.27E-13	IPR029058	Alpha/Beta hydrolase fold
g6533	743	SUPERFAMILY	SSF103657	BAR/IMD domain-like	1.26E-56	IPR027267	AH/BAR domain superfamily
g273	123	SUPERFAMILY	SSF50249	Nucleic acid-binding proteins	5.4E-12	IPR012340	Nucleic acid-binding, OB-fold
g1260	401	SUPERFAMILY	SSF53335	S-adenosyl-L-methionine-dependent methyltransferases	6.64E-59	IPR029063	S-adenosyl-L-methionine-dependent methyltransferase superfamily
g7173	520	SUPERFAMILY	SSF53335	S-adenosyl-L-methionine-dependent methyltransferases	2.28E-79	IPR029063	S-adenosyl-L-methionine-dependent methyltransferase superfamily
g2400	213	SUPERFAMILY	SSF46565	Chaperone J-domain	1.83E-15	IPR036869	Chaperone J-domain superfamily
g4186	192	SUPERFAMILY	SSF64356	SNARE-like	1.74E-21	IPR011012	Longin-like domain superfamily
g2899	680	SUPERFAMILY	SSF46934	UBA-like	1.53E-14	IPR009060	UBA-like superfamily
g5619	221	SUPERFAMILY	SSF49785	Galactose-binding domain-like	1.7E-45	IPR008979	Galactose-binding-like domain superfamily
g7181	165	SUPERFAMILY	SSF57997	Tropomyosin	1.7E-7	-	-
g7780	818	SUPERFAMILY	SSF56322	ADC synthase	5.23E-16	IPR005801	ADC synthase
g7780	818	SUPERFAMILY	SSF52317	Class I glutamine amidotransferase-like	8.59E-22	IPR029062	Class I glutamine amidotransferase-like
g7780	818	SUPERFAMILY	SSF56322	ADC synthase	2.35E-15	IPR005801	ADC synthase
g1572	421	SUPERFAMILY	SSF57850	RING/U-box	2.05E-19	-	-
g1268	663	SUPERFAMILY	SSF56815	Sec1/munc18-like (SM) proteins	1.18E-131	IPR036045	Sec1-like superfamily
g1871	384	SUPERFAMILY	SSF48317	Acid phosphatase/Vanadium-dependent haloperoxidase	3.79E-21	IPR036938	Phosphatidic acid phosphatase type 2/haloperoxidase superfamily
g2989	196	SUPERFAMILY	SSF54928	RNA-binding domain, RBD	2.44E-21	IPR035979	RNA-binding domain superfamily
g7355	138	SUPERFAMILY	SSF51316	Mss4-like	4.18E-29	IPR011057	Mss4-like superfamily
g3684	219	SUPERFAMILY	SSF57667	beta-beta-alpha zinc fingers	2.11E-9	IPR036236	Zinc finger C2H2 superfamily
g6475	226	SUPERFAMILY	SSF55729	Acyl-CoA N-acyltransferases (Nat)	9.07E-24	IPR016181	Acyl-CoA N-acyltransferase
g7049	347	SUPERFAMILY	SSF51735	NAD(P)-binding Rossmann-fold domains	7.76E-35	IPR036291	NAD(P)-binding domain superfamily
g7049	347	SUPERFAMILY	SSF50129	GroES-like	9.07E-22	IPR011032	GroES-like superfamily
g7493	1005	SUPERFAMILY	SSF48452	TPR-like	9.1E-12	IPR011990	Tetratricopeptide-like helical domain superfamily
g1970	520	SUPERFAMILY	SSF53613	Ribokinase-like	8.67E-45	IPR029056	Ribokinase-like
g1970	520	SUPERFAMILY	SSF51391	Thiamin phosphate synthase	1.27E-58	IPR036206	Thiamin phosphate synthase superfamily
g2915	331	SUPERFAMILY	SSF48179	6-phosphogluconate dehydrogenase C-terminal domain-like	5.95E-28	IPR008927	6-phosphogluconate dehydrogenase-like, C-terminal domain superfamily
g2915	331	SUPERFAMILY	SSF51735	NAD(P)-binding Rossmann-fold domains	1.36E-13	IPR036291	NAD(P)-binding domain superfamily
g1324	938	SUPERFAMILY	SSF50249	Nucleic acid-binding proteins	3.43E-26	IPR012340	Nucleic acid-binding, OB-fold
g1324	938	SUPERFAMILY	SSF55681	Class II aaRS and biotin synthetases	2.3E-91	IPR045864	Class II Aminoacyl-tRNA synthetase/Biotinyl protein ligase (BPL) and lipoyl protein ligase (LPL)
g690	959	SUPERFAMILY	SSF56112	Protein kinase-like (PK-like)	8.12E-65	IPR011009	Protein kinase-like domain superfamily
g343	2897	SUPERFAMILY	SSF56801	Acetyl-CoA synthetase-like	4.71E-121	-	-
g343	2897	SUPERFAMILY	SSF47336	ACP-like	1.14E-14	IPR036736	ACP-like superfamily
g343	2897	SUPERFAMILY	SSF52777	CoA-dependent acyltransferases	2.78E-25	-	-
g343	2897	SUPERFAMILY	SSF52777	CoA-dependent acyltransferases	2.22E-33	-	-
g343	2897	SUPERFAMILY	SSF52777	CoA-dependent acyltransferases	9.45E-24	-	-
g343	2897	SUPERFAMILY	SSF47336	ACP-like	9.03E-12	IPR036736	ACP-like superfamily
g343	2897	SUPERFAMILY	SSF56601	beta-lactamase/transpeptidase-like	9.79E-63	IPR012338	Beta-lactamase/transpeptidase-like
g343	2897	SUPERFAMILY	SSF56801	Acetyl-CoA synthetase-like	7.59E-132	-	-
g343	2897	SUPERFAMILY	SSF52777	CoA-dependent acyltransferases	2.78E-37	-	-
g343	2897	SUPERFAMILY	SSF52777	CoA-dependent acyltransferases	2.45E-7	-	-
g2346	762	SUPERFAMILY	SSF57850	RING/U-box	3.77E-9	-	-
g6285	895	SUPERFAMILY	SSF48371	ARM repeat	2.69E-5	IPR016024	Armadillo-type fold
g6285	895	SUPERFAMILY	SSF48371	ARM repeat	4.32E-5	IPR016024	Armadillo-type fold
g4358	187	SUPERFAMILY	SSF55174	Alpha-L RNA-binding motif	9.03E-15	-	-
g4858	414	SUPERFAMILY	SSF53383	PLP-dependent transferases	2.13E-77	IPR015424	Pyridoxal phosphate-dependent transferase
g274	1182	SUPERFAMILY	SSF57716	Glucocorticoid receptor-like (DNA-binding domain)	4.28E-8	-	-
g743	312	SUPERFAMILY	SSF53167	Purine and uridine phosphorylases	1.2E-76	IPR035994	Nucleoside phosphorylase superfamily
g5423	369	SUPERFAMILY	SSF53187	Zn-dependent exopeptidases	2.8E-58	-	-
g4174	279	SUPERFAMILY	SSF48445	14-3-3 protein	5.1E-104	IPR036815	14-3-3 domain superfamily
g331	211	SUPERFAMILY	SSF52309	N-(deoxy)ribosyltransferase-like	1.5E-7	-	-
g3115	569	SUPERFAMILY	SSF56112	Protein kinase-like (PK-like)	2.89E-27	IPR011009	Protein kinase-like domain superfamily
g2911	325	SUPERFAMILY	SSF51905	FAD/NAD(P)-binding domain	1.91E-23	IPR036188	FAD/NAD(P)-binding domain superfamily
g6010	503	SUPERFAMILY	SSF103473	MFS general substrate transporter	1.27E-65	IPR036259	MFS transporter superfamily
g1197	151	SUPERFAMILY	SSF53137	Translational machinery components	3.92E-35	-	-
g7334	427	SUPERFAMILY	SSF57903	FYVE/PHD zinc finger	3.09E-21	IPR011011	Zinc finger, FYVE/PHD-type
g6288	527	SUPERFAMILY	SSF142695	RibA-like	1.44E-29	IPR036144	GTP cyclohydrolase II superfamily
g1861	485	SUPERFAMILY	SSF54236	Ubiquitin-like	2.76E-24	IPR029071	Ubiquitin-like domain superfamily
g1861	485	SUPERFAMILY	SSF46934	UBA-like	3.06E-15	IPR009060	UBA-like superfamily
g33	3984	SUPERFAMILY	SSF56204	Hect, E3 ligase catalytic domain	2.09E-126	IPR035983	HECT, E3 ligase catalytic domain
g1207	726	SUPERFAMILY	SSF53067	Actin-like ATPase domain	9.71E-14	IPR043129	ATPase, nucleotide binding domain
g1207	726	SUPERFAMILY	SSF53067	Actin-like ATPase domain	6.74E-44	IPR043129	ATPase, nucleotide binding domain
g1524	1042	SUPERFAMILY	SSF52156	Initiation factor IF2/eIF5b, domain 3	1.7E-33	IPR036925	Translation initiation factor IF-2, domain 3 superfamily
g1524	1042	SUPERFAMILY	SSF52540	P-loop containing nucleoside triphosphate hydrolases	1.01E-62	IPR027417	P-loop containing nucleoside triphosphate hydrolase
g1524	1042	SUPERFAMILY	SSF50447	Translation proteins	2.61E-22	IPR009000	Translation protein, beta-barrel domain superfamily
g4765	493	SUPERFAMILY	SSF52402	Adenine nucleotide alpha hydrolases-like	1.0E-21	-	-
g7801	489	SUPERFAMILY	SSF53448	Nucleotide-diphospho-sugar transferases	8.44E-25	IPR029044	Nucleotide-diphospho-sugar transferases
g7553	861	SUPERFAMILY	SSF56672	DNA/RNA polymerases	1.02E-10	IPR043502	DNA/RNA polymerase superfamily
g7553	861	SUPERFAMILY	SSF56219	DNase I-like	7.46E-21	IPR036691	Endonuclease/exonuclease/phosphatase superfamily
g1403	387	SUPERFAMILY	SSF56112	Protein kinase-like (PK-like)	3.51E-36	IPR011009	Protein kinase-like domain superfamily
g3813	341	SUPERFAMILY	SSF53098	Ribonuclease H-like	2.58E-32	IPR012337	Ribonuclease H-like superfamily
g3813	341	SUPERFAMILY	SSF54160	Chromo domain-like	4.58E-21	IPR016197	Chromo-like domain superfamily
g438	581	SUPERFAMILY	SSF48371	ARM repeat	1.77E-6	IPR016024	Armadillo-type fold
g414	530	SUPERFAMILY	SSF57850	RING/U-box	1.12E-9	-	-
g2483	482	SUPERFAMILY	SSF140959	Indolic compounds 2,3-dioxygenase-like	1.41E-121	IPR037217	Tryptophan/Indoleamine 2,3-dioxygenase-like
g4801	123	SUPERFAMILY	SSF47027	Acyl-CoA binding protein	1.44E-13	IPR035984	Acyl-CoA binding protein superfamily
g3755	851	SUPERFAMILY	SSF101386	all-alpha NTP pyrophosphatases	3.18E-15	-	-
g3755	851	SUPERFAMILY	SSF141734	HisI-like	6.15E-30	IPR038019	Phosphoribosyl-AMP cyclohydrolase domain superfamily
g3755	851	SUPERFAMILY	SSF53720	ALDH-like	2.55E-74	IPR016161	Aldehyde/histidinol dehydrogenase
g1301	1159	SUPERFAMILY	SSF57903	FYVE/PHD zinc finger	1.59E-16	IPR011011	Zinc finger, FYVE/PHD-type
g3519	350	SUPERFAMILY	SSF53335	S-adenosyl-L-methionine-dependent methyltransferases	1.98E-97	IPR029063	S-adenosyl-L-methionine-dependent methyltransferase superfamily
g2224	369	SUPERFAMILY	SSF75217	alpha/beta knot	5.75E-44	IPR029028	Alpha/beta knot methyltransferases
g2602	398	SUPERFAMILY	SSF102705	NIF3 (NGG1p interacting factor 3)-like	3.14E-57	IPR036069	DUF34/NIF3 superfamily
g5125	242	SUPERFAMILY	SSF55200	Translation initiation factor IF3, C-terminal domain	1.01E-13	IPR036788	Translation initiation factor 3 (IF-3), C-terminal domain superfamily
g5125	242	SUPERFAMILY	SSF54364	Translation initiation factor IF3, N-terminal domain	1.44E-5	IPR036787	Translation initiation factor 3 (IF-3), N-terminal domain superfamily
g515	443	SUPERFAMILY	SSF54897	Protease propeptides/inhibitors	5.27E-16	-	-
g515	443	SUPERFAMILY	SSF52743	Subtilisin-like	9.56E-68	IPR036852	Peptidase S8/S53 domain superfamily
g800	287	SUPERFAMILY	SSF49482	Aromatic compound dioxygenase	4.71E-88	IPR015889	Intradiol ring-cleavage dioxygenase, core
g4989	725	SUPERFAMILY	SSF81383	F-box domain	2.22E-8	IPR036047	F-box-like domain superfamily
g7477	1015	SUPERFAMILY	SSF52540	P-loop containing nucleoside triphosphate hydrolases	1.83E-31	IPR027417	P-loop containing nucleoside triphosphate hydrolase
g4789	514	SUPERFAMILY	SSF46689	Homeodomain-like	1.31E-25	IPR009057	Homeobox-like domain superfamily
g4789	514	SUPERFAMILY	SSF46689	Homeodomain-like	1.33E-10	IPR009057	Homeobox-like domain superfamily
g4789	514	SUPERFAMILY	SSF57850	RING/U-box	4.36E-8	-	-
g721	287	SUPERFAMILY	SSF54695	POZ domain	1.73E-18	IPR011333	SKP1/BTB/POZ domain superfamily
g3325	1059	SUPERFAMILY	SSF57701	Zn2/Cys6 DNA-binding domain	2.35E-11	IPR036864	Zn(2)-C6 fungal-type DNA-binding domain superfamily
g3775	258	SUPERFAMILY	SSF50978	WD40 repeat-like	2.54E-11	IPR036322	WD40-repeat-containing domain superfamily
g7362	168	SUPERFAMILY	SSF48619	Phospholipase A2, PLA2	1.56E-32	IPR036444	Phospholipase A2 domain superfamily
g5613	335	SUPERFAMILY	SSF101152	Mob1/phocein	4.58E-53	IPR036703	MOB kinase activator superfamily
g3282	575	SUPERFAMILY	SSF56801	Acetyl-CoA synthetase-like	7.72E-114	-	-
g4827	697	SUPERFAMILY	SSF46785	Winged helix DNA-binding domain	7.78E-13	IPR036390	Winged helix DNA-binding domain superfamily
g4827	697	SUPERFAMILY	SSF46785	Winged helix DNA-binding domain	7.62E-23	IPR036390	Winged helix DNA-binding domain superfamily
g4827	697	SUPERFAMILY	SSF48097	Regulator of G-protein signaling, RGS	2.8E-25	IPR036305	RGS domain superfamily
g5671	1047	SUPERFAMILY	SSF50249	Nucleic acid-binding proteins	8.08E-41	IPR012340	Nucleic acid-binding, OB-fold
g5671	1047	SUPERFAMILY	SSF88723	PIN domain-like	7.45E-12	IPR029060	PIN-like domain superfamily
g5671	1047	SUPERFAMILY	SSF50249	Nucleic acid-binding proteins	8.57E-123	IPR012340	Nucleic acid-binding, OB-fold
g5671	1047	SUPERFAMILY	SSF50249	Nucleic acid-binding proteins	1.37E-8	IPR012340	Nucleic acid-binding, OB-fold
g1023	1699	SUPERFAMILY	SSF53098	Ribonuclease H-like	2.73E-26	IPR012337	Ribonuclease H-like superfamily
g2569	1242	SUPERFAMILY	SSF52540	P-loop containing nucleoside triphosphate hydrolases	1.88E-6	IPR027417	P-loop containing nucleoside triphosphate hydrolase
g2569	1242	SUPERFAMILY	SSF48403	Ankyrin repeat	3.78E-42	IPR036770	Ankyrin repeat-containing domain superfamily
g2569	1242	SUPERFAMILY	SSF48403	Ankyrin repeat	1.54E-61	IPR036770	Ankyrin repeat-containing domain superfamily
g3366	569	SUPERFAMILY	SSF52518	Thiamin diphosphate-binding fold (THDP-binding)	2.63E-42	IPR029061	Thiamin diphosphate-binding fold
g3366	569	SUPERFAMILY	SSF52467	DHS-like NAD/FAD-binding domain	4.8E-36	IPR029035	DHS-like NAD/FAD-binding domain superfamily
g3366	569	SUPERFAMILY	SSF52518	Thiamin diphosphate-binding fold (THDP-binding)	2.21E-43	IPR029061	Thiamin diphosphate-binding fold
g7163	291	SUPERFAMILY	SSF54913	GlnB-like	1.67E-20	IPR011322	Nitrogen regulatory PII-like, alpha/beta
g7163	291	SUPERFAMILY	SSF53850	Periplasmic binding protein-like II	7.91E-44	-	-
g4416	485	SUPERFAMILY	SSF50630	Acid proteases	5.63E-9	IPR021109	Aspartic peptidase domain superfamily
g4416	485	SUPERFAMILY	SSF56112	Protein kinase-like (PK-like)	9.28E-20	IPR011009	Protein kinase-like domain superfamily
g5786	433	SUPERFAMILY	SSF82199	SET domain	1.57E-66	IPR046341	SET domain superfamily
g2906	226	SUPERFAMILY	SSF57756	Retrovirus zinc finger-like domains	9.27E-8	IPR036875	Zinc finger, CCHC-type superfamily
g2916	879	SUPERFAMILY	SSF54631	CBS-domain pair	4.15E-25	IPR046342	CBS domain superfamily
g2916	879	SUPERFAMILY	SSF81340	Clc chloride channel	1.7E-110	IPR014743	Chloride channel, core
g14	354	SUPERFAMILY	SSF57667	beta-beta-alpha zinc fingers	9.2E-13	IPR036236	Zinc finger C2H2 superfamily
g1485	878	SUPERFAMILY	SSF48366	Ras GEF	4.45E-80	IPR023578	Ras guanine nucleotide exchange factor domain superfamily
g1485	878	SUPERFAMILY	SSF52540	P-loop containing nucleoside triphosphate hydrolases	4.2E-6	IPR027417	P-loop containing nucleoside triphosphate hydrolase
g310	267	SUPERFAMILY	SSF110324	Ribosomal L27 protein-like	1.78E-10	-	-
g310	267	SUPERFAMILY	SSF50249	Nucleic acid-binding proteins	1.99E-22	IPR012340	Nucleic acid-binding, OB-fold
g2007	1785	SUPERFAMILY	SSF48371	ARM repeat	3.73E-25	IPR016024	Armadillo-type fold
g297	406	SUPERFAMILY	SSF54928	RNA-binding domain, RBD	9.37E-6	IPR035979	RNA-binding domain superfamily
g297	406	SUPERFAMILY	SSF46565	Chaperone J-domain	3.53E-19	IPR036869	Chaperone J-domain superfamily
g7223	489	SUPERFAMILY	SSF53187	Zn-dependent exopeptidases	4.84E-105	-	-
g7223	489	SUPERFAMILY	SSF101821	Aminopeptidase/glucanase lid domain	1.92E-36	-	-
g350	728	SUPERFAMILY	SSF48208	Six-hairpin glycosidases	5.95E-12	IPR008928	Six-hairpin glycosidase superfamily
g7435	460	SUPERFAMILY	SSF54106	LysM domain	4.32E-8	IPR036779	LysM domain superfamily
g7435	460	SUPERFAMILY	SSF54106	LysM domain	2.35E-8	IPR036779	LysM domain superfamily
g7435	460	SUPERFAMILY	SSF54106	LysM domain	6.15E-8	IPR036779	LysM domain superfamily
g7435	460	SUPERFAMILY	SSF54106	LysM domain	1.83E-8	IPR036779	LysM domain superfamily
g5901	2568	SUPERFAMILY	SSF50129	GroES-like	3.3E-22	IPR011032	GroES-like superfamily
g5901	2568	SUPERFAMILY	SSF47336	ACP-like	3.01E-12	IPR036736	ACP-like superfamily
g5901	2568	SUPERFAMILY	SSF55048	Probable ACP-binding domain of malonyl-CoA ACP transacylase	3.66E-11	IPR016036	Malonyl-CoA ACP transacylase, ACP-binding
g5901	2568	SUPERFAMILY	SSF52151	FabD/lysophospholipase-like	1.91E-52	IPR016035	Acyl transferase/acyl hydrolase/lysophospholipase
g5901	2568	SUPERFAMILY	SSF51735	NAD(P)-binding Rossmann-fold domains	4.16E-34	IPR036291	NAD(P)-binding domain superfamily
g5901	2568	SUPERFAMILY	SSF53335	S-adenosyl-L-methionine-dependent methyltransferases	6.44E-30	IPR029063	S-adenosyl-L-methionine-dependent methyltransferase superfamily
g5901	2568	SUPERFAMILY	SSF53901	Thiolase-like	2.18E-73	IPR016039	Thiolase-like
g5901	2568	SUPERFAMILY	SSF51735	NAD(P)-binding Rossmann-fold domains	2.1E-35	IPR036291	NAD(P)-binding domain superfamily
g6964	563	SUPERFAMILY	SSF56801	Acetyl-CoA synthetase-like	8.24E-124	-	-
g3192	116	SUPERFAMILY	SSF54909	Dimeric alpha+beta barrel	4.02E-20	IPR011008	Dimeric alpha-beta barrel
g5506	1183	SUPERFAMILY	SSF88723	PIN domain-like	5.33E-15	IPR029060	PIN-like domain superfamily
g4385	262	SUPERFAMILY	SSF48140	Ribosomal protein L19 (L19e)	8.24E-59	IPR035970	Ribosomal protein L19/L19e superfamily
g7870	859	SUPERFAMILY	SSF53649	Alkaline phosphatase-like	8.83E-40	IPR017850	Alkaline-phosphatase-like, core domain superfamily
g2061	551	SUPERFAMILY	SSF103473	MFS general substrate transporter	3.31E-49	IPR036259	MFS transporter superfamily
g5871	1092	SUPERFAMILY	SSF52540	P-loop containing nucleoside triphosphate hydrolases	2.29E-73	IPR027417	P-loop containing nucleoside triphosphate hydrolase
g3892	358	SUPERFAMILY	SSF53335	S-adenosyl-L-methionine-dependent methyltransferases	2.61E-45	IPR029063	S-adenosyl-L-methionine-dependent methyltransferase superfamily
g2801	328	SUPERFAMILY	SSF54001	Cysteine proteinases	3.63E-21	IPR038765	Papain-like cysteine peptidase superfamily
g7830	1717	SUPERFAMILY	SSF101447	Formin homology 2 domain (FH2 domain)	5.23E-99	-	-
g7830	1717	SUPERFAMILY	SSF48371	ARM repeat	1.99E-93	IPR016024	Armadillo-type fold
g1886	1040	SUPERFAMILY	SSF57850	RING/U-box	1.36E-10	-	-
g1886	1040	SUPERFAMILY	SSF52540	P-loop containing nucleoside triphosphate hydrolases	9.44E-57	IPR027417	P-loop containing nucleoside triphosphate hydrolase
g1886	1040	SUPERFAMILY	SSF81995	beta-sandwich domain of Sec23/24	6.28E-5	-	-
g1886	1040	SUPERFAMILY	SSF52540	P-loop containing nucleoside triphosphate hydrolases	6.79E-65	IPR027417	P-loop containing nucleoside triphosphate hydrolase
g6339	520	SUPERFAMILY	SSF47917	C-terminal domain of alpha and beta subunits of F1 ATP synthase	8.37E-49	-	-
g6339	520	SUPERFAMILY	SSF52540	P-loop containing nucleoside triphosphate hydrolases	2.68E-88	IPR027417	P-loop containing nucleoside triphosphate hydrolase
g6339	520	SUPERFAMILY	SSF50615	N-terminal domain of alpha and beta subunits of F1 ATP synthase	2.46E-27	IPR036121	ATPase, F1/V1/A1 complex, alpha/beta subunit, N-terminal domain superfamily
g6406	410	SUPERFAMILY	SSF52540	P-loop containing nucleoside triphosphate hydrolases	1.13E-14	IPR027417	P-loop containing nucleoside triphosphate hydrolase
g5042	523	SUPERFAMILY	SSF81301	Nucleotidyltransferase	4.36E-8	IPR043519	Nucleotidyltransferase superfamily
g5042	523	SUPERFAMILY	SSF81631	PAP/OAS1 substrate-binding domain	4.45E-32	-	-
g3255	684	SUPERFAMILY	SSF47336	ACP-like	1.24E-13	IPR036736	ACP-like superfamily
g3255	684	SUPERFAMILY	SSF56801	Acetyl-CoA synthetase-like	2.62E-118	-	-
g4784	451	SUPERFAMILY	SSF55979	DNA clamp	2.67E-7	-	-
g5653	448	SUPERFAMILY	SSF51695	PLC-like phosphodiesterases	2.35E-51	IPR017946	PLC-like phosphodiesterase, TIM beta/alpha-barrel domain superfamily
g3648	939	SUPERFAMILY	SSF48371	ARM repeat	3.13E-21	IPR016024	Armadillo-type fold
g7431	777	SUPERFAMILY	SSF111331	NAD kinase/diacylglycerol kinase-like	8.07E-82	IPR016064	NAD kinase/diacylglycerol kinase-like domain superfamily
g3041	691	SUPERFAMILY	SSF53448	Nucleotide-diphospho-sugar transferases	3.09E-49	IPR029044	Nucleotide-diphospho-sugar transferases
g4512	1574	SUPERFAMILY	SSF51206	cAMP-binding domain-like	1.27E-26	IPR018490	Cyclic nucleotide-binding-like
g4512	1574	SUPERFAMILY	SSF52151	FabD/lysophospholipase-like	2.01E-58	IPR016035	Acyl transferase/acyl hydrolase/lysophospholipase
g4512	1574	SUPERFAMILY	SSF51206	cAMP-binding domain-like	6.6E-7	IPR018490	Cyclic nucleotide-binding-like
g4512	1574	SUPERFAMILY	SSF51206	cAMP-binding domain-like	8.38E-16	IPR018490	Cyclic nucleotide-binding-like
g3201	306	SUPERFAMILY	SSF46934	UBA-like	1.1E-6	IPR009060	UBA-like superfamily
g3201	306	SUPERFAMILY	SSF54236	Ubiquitin-like	3.62E-19	IPR029071	Ubiquitin-like domain superfamily
g2247	457	SUPERFAMILY	SSF51735	NAD(P)-binding Rossmann-fold domains	1.44E-13	IPR036291	NAD(P)-binding domain superfamily
g2247	457	SUPERFAMILY	SSF48179	6-phosphogluconate dehydrogenase C-terminal domain-like	4.42E-27	IPR008927	6-phosphogluconate dehydrogenase-like, C-terminal domain superfamily
g5503	720	SUPERFAMILY	SSF56219	DNase I-like	2.09E-26	IPR036691	Endonuclease/exonuclease/phosphatase superfamily
g5503	720	SUPERFAMILY	SSF56672	DNA/RNA polymerases	1.78E-10	IPR043502	DNA/RNA polymerase superfamily
g3083	674	SUPERFAMILY	SSF50965	Galactose oxidase, central domain	4.05E-24	IPR011043	Galactose oxidase/kelch, beta-propeller
g2385	539	SUPERFAMILY	SSF48317	Acid phosphatase/Vanadium-dependent haloperoxidase	3.92E-18	IPR036938	Phosphatidic acid phosphatase type 2/haloperoxidase superfamily
g6540	120	SUPERFAMILY	SSF63393	RNA polymerase subunits	3.14E-14	IPR029040	RNA polymerase subunit RPABC4/transcription elongation factor Spt4
g4939	588	SUPERFAMILY	SSF56801	Acetyl-CoA synthetase-like	2.75E-95	-	-
g7183	311	SUPERFAMILY	SSF53474	alpha/beta-Hydrolases	7.91E-39	IPR029058	Alpha/Beta hydrolase fold
g5920	253	SUPERFAMILY	SSF54001	Cysteine proteinases	9.48E-64	IPR038765	Papain-like cysteine peptidase superfamily
g4029	488	SUPERFAMILY	SSF48264	Cytochrome P450	9.43E-93	IPR036396	Cytochrome P450 superfamily
g4528	1094	SUPERFAMILY	SSF117281	Kelch motif	2.35E-26	IPR015915	Kelch-type beta propeller
g1154	427	SUPERFAMILY	SSF100950	NagB/RpiA/CoA transferase-like	4.97E-102	IPR037171	NagB/RpiA transferase-like
g2856	1259	SUPERFAMILY	SSF50630	Acid proteases	1.13E-6	IPR021109	Aspartic peptidase domain superfamily
g2856	1259	SUPERFAMILY	SSF56672	DNA/RNA polymerases	2.58E-123	IPR043502	DNA/RNA polymerase superfamily
g2856	1259	SUPERFAMILY	SSF53098	Ribonuclease H-like	2.28E-35	IPR012337	Ribonuclease H-like superfamily
g7760	580	SUPERFAMILY	SSF56112	Protein kinase-like (PK-like)	4.92E-26	IPR011009	Protein kinase-like domain superfamily
g7942	409	SUPERFAMILY	SSF57756	Retrovirus zinc finger-like domains	7.95E-7	IPR036875	Zinc finger, CCHC-type superfamily
g734	824	SUPERFAMILY	SSF74788	Cullin repeat-like	6.8E-90	IPR016159	Cullin repeat-like-containing domain superfamily
g734	824	SUPERFAMILY	SSF75632	Cullin homology domain	6.28E-86	IPR036317	Cullin homology domain superfamily
g734	824	SUPERFAMILY	SSF46785	Winged helix DNA-binding domain	3.81E-24	IPR036390	Winged helix DNA-binding domain superfamily
g7175	233	SUPERFAMILY	SSF55729	Acyl-CoA N-acyltransferases (Nat)	1.01E-15	IPR016181	Acyl-CoA N-acyltransferase
g7732	318	SUPERFAMILY	SSF48113	Heme-dependent peroxidases	1.05E-86	IPR010255	Haem peroxidase superfamily
g2518	1105	SUPERFAMILY	SSF54160	Chromo domain-like	6.63E-20	IPR016197	Chromo-like domain superfamily
g2518	1105	SUPERFAMILY	SSF53098	Ribonuclease H-like	1.39E-40	IPR012337	Ribonuclease H-like superfamily
g2518	1105	SUPERFAMILY	SSF56672	DNA/RNA polymerases	1.46E-153	IPR043502	DNA/RNA polymerase superfamily
g6577	414	SUPERFAMILY	SSF54928	RNA-binding domain, RBD	1.9E-13	IPR035979	RNA-binding domain superfamily
g6577	414	SUPERFAMILY	SSF90229	CCCH zinc finger	5.49E-5	IPR036855	Zinc finger, CCCH-type superfamily
g1639	248	SUPERFAMILY	SSF53474	alpha/beta-Hydrolases	8.97E-32	IPR029058	Alpha/Beta hydrolase fold
g3497	277	SUPERFAMILY	SSF55620	Tetrahydrobiopterin biosynthesis enzymes-like	2.28E-17	-	-
g4876	753	SUPERFAMILY	SSF57997	Tropomyosin	4.25E-6	-	-
g4468	616	SUPERFAMILY	SSF111352	Ammonium transporter	4.97E-113	-	-
g5654	250	SUPERFAMILY	SSF55729	Acyl-CoA N-acyltransferases (Nat)	8.33E-20	IPR016181	Acyl-CoA N-acyltransferase
g4909	360	SUPERFAMILY	SSF51556	Metallo-dependent hydrolases	9.81E-104	IPR032466	Metal-dependent hydrolase
g5404	575	SUPERFAMILY	SSF144083	Magnesium transport protein CorA, transmembrane region	2.09E-5	IPR045863	CorA, transmembrane region
g1374	1120	SUPERFAMILY	SSF48097	Regulator of G-protein signaling, RGS	9.68E-26	IPR036305	RGS domain superfamily
g1374	1120	SUPERFAMILY	SSF46785	Winged helix DNA-binding domain	8.16E-19	IPR036390	Winged helix DNA-binding domain superfamily
g2900	116	SUPERFAMILY	SSF54999	Ribosomal protein S10	1.44E-28	IPR036838	Ribosomal protein S10 domain superfamily
g5179	513	SUPERFAMILY	SSF51905	FAD/NAD(P)-binding domain	3.73E-64	IPR036188	FAD/NAD(P)-binding domain superfamily
g5179	513	SUPERFAMILY	SSF55424	FAD/NAD-linked reductases, dimerisation (C-terminal) domain	2.23E-43	IPR016156	FAD/NAD-linked reductase, dimerisation domain superfamily
g1680	445	SUPERFAMILY	SSF51905	FAD/NAD(P)-binding domain	5.36E-13	IPR036188	FAD/NAD(P)-binding domain superfamily
g1680	445	SUPERFAMILY	SSF51905	FAD/NAD(P)-binding domain	1.37E-21	IPR036188	FAD/NAD(P)-binding domain superfamily
g6507	525	SUPERFAMILY	SSF53474	alpha/beta-Hydrolases	5.02E-94	IPR029058	Alpha/Beta hydrolase fold
g680	487	SUPERFAMILY	SSF51905	FAD/NAD(P)-binding domain	1.73E-20	IPR036188	FAD/NAD(P)-binding domain superfamily
g680	487	SUPERFAMILY	SSF51905	FAD/NAD(P)-binding domain	5.18E-46	IPR036188	FAD/NAD(P)-binding domain superfamily
g5244	667	SUPERFAMILY	SSF49879	SMAD/FHA domain	1.53E-18	IPR008984	SMAD/FHA domain superfamily
g3548	293	SUPERFAMILY	SSF52313	Ribosomal protein S2	6.8E-67	IPR023591	Ribosomal protein S2, flavodoxin-like domain superfamily
g4280	628	SUPERFAMILY	SSF56436	C-type lectin-like	5.17E-5	IPR016187	C-type lectin fold
g175	770	SUPERFAMILY	SSF52540	P-loop containing nucleoside triphosphate hydrolases	2.51E-126	IPR027417	P-loop containing nucleoside triphosphate hydrolase
g2809	466	SUPERFAMILY	SSF56112	Protein kinase-like (PK-like)	7.48E-37	IPR011009	Protein kinase-like domain superfamily
g3105	1042	SUPERFAMILY	SSF48592	GroEL equatorial domain-like	8.82E-79	IPR027413	GroEL-like equatorial domain superfamily
g3105	1042	SUPERFAMILY	SSF54849	GroEL-intermediate domain like	2.44E-24	IPR027410	TCP-1-like chaperonin intermediate domain superfamily
g3105	1042	SUPERFAMILY	SSF52129	Caspase-like	1.4E-8	IPR029030	Caspase-like domain superfamily
g3105	1042	SUPERFAMILY	SSF52029	GroEL apical domain-like	4.19E-47	IPR027409	GroEL-like apical domain superfamily
g3760	255	SUPERFAMILY	SSF55729	Acyl-CoA N-acyltransferases (Nat)	1.59E-12	IPR016181	Acyl-CoA N-acyltransferase
g6997	416	SUPERFAMILY	SSF46946	S13-like H2TH domain	5.1E-23	IPR010979	Ribosomal protein S13-like, H2TH
g6997	416	SUPERFAMILY	SSF81624	N-terminal domain of MutM-like DNA repair proteins	6.28E-27	IPR035937	MutM-like, N-terminal
g4025	752	SUPERFAMILY	SSF51905	FAD/NAD(P)-binding domain	1.68E-53	IPR036188	FAD/NAD(P)-binding domain superfamily
g6691	497	SUPERFAMILY	SSF53067	Actin-like ATPase domain	5.83E-67	IPR043129	ATPase, nucleotide binding domain
g6691	497	SUPERFAMILY	SSF53067	Actin-like ATPase domain	2.0E-67	IPR043129	ATPase, nucleotide binding domain
g1971	424	SUPERFAMILY	SSF75689	Zinc-binding domain of translation initiation factor 2 beta	1.28E-8	IPR016190	Translation initiation factor IF2/IF5, zinc-binding
g1971	424	SUPERFAMILY	SSF100966	Translation initiation factor 2 beta, aIF2beta, N-terminal domain	3.14E-23	IPR016189	Translation initiation factor IF2/IF5, N-terminal
g1971	424	SUPERFAMILY	SSF48371	ARM repeat	6.33E-26	IPR016024	Armadillo-type fold
g5902	353	SUPERFAMILY	SSF50129	GroES-like	7.48E-27	IPR011032	GroES-like superfamily
g5902	353	SUPERFAMILY	SSF51735	NAD(P)-binding Rossmann-fold domains	2.63E-31	IPR036291	NAD(P)-binding domain superfamily
g2795	976	SUPERFAMILY	SSF57667	beta-beta-alpha zinc fingers	1.93E-7	IPR036236	Zinc finger C2H2 superfamily
g3283	201	SUPERFAMILY	SSF52161	Ribosomal protein L13	3.01E-49	IPR036899	Ribosomal protein L13 superfamily
g3195	706	SUPERFAMILY	SSF52402	Adenine nucleotide alpha hydrolases-like	2.43E-68	-	-
g3195	706	SUPERFAMILY	SSF54495	UBC-like	1.55E-48	IPR016135	Ubiquitin-conjugating enzyme/RWD-like
g3195	706	SUPERFAMILY	SSF56235	N-terminal nucleophile aminohydrolases (Ntn hydrolases)	4.89E-51	IPR029055	Nucleophile aminohydrolases, N-terminal
g444	415	SUPERFAMILY	SSF48056	Di-copper centre-containing domain	1.14E-62	IPR008922	Di-copper centre-containing domain superfamily
g2273	1713	SUPERFAMILY	SSF54928	RNA-binding domain, RBD	4.34E-6	IPR035979	RNA-binding domain superfamily
g1409	273	SUPERFAMILY	SSF100950	NagB/RpiA/CoA transferase-like	1.95E-55	IPR037171	NagB/RpiA transferase-like
g2154	1504	SUPERFAMILY	SSF52540	P-loop containing nucleoside triphosphate hydrolases	1.83E-50	IPR027417	P-loop containing nucleoside triphosphate hydrolase
g2154	1504	SUPERFAMILY	SSF54160	Chromo domain-like	9.34E-14	IPR016197	Chromo-like domain superfamily
g2154	1504	SUPERFAMILY	SSF57903	FYVE/PHD zinc finger	1.84E-7	IPR011011	Zinc finger, FYVE/PHD-type
g2154	1504	SUPERFAMILY	SSF52540	P-loop containing nucleoside triphosphate hydrolases	1.03E-60	IPR027417	P-loop containing nucleoside triphosphate hydrolase
g3554	573	SUPERFAMILY	SSF53067	Actin-like ATPase domain	1.0E-10	IPR043129	ATPase, nucleotide binding domain
g3554	573	SUPERFAMILY	SSF53067	Actin-like ATPase domain	9.26E-23	IPR043129	ATPase, nucleotide binding domain
g2215	253	SUPERFAMILY	SSF50475	FMN-binding split barrel	4.09E-21	-	-
g4173	1008	SUPERFAMILY	SSF81660	Metal cation-transporting ATPase, ATP-binding domain N	3.05E-52	IPR023299	P-type ATPase, cytoplasmic domain N
g4173	1008	SUPERFAMILY	SSF81665	Calcium ATPase, transmembrane domain M	7.45E-134	IPR023298	P-type ATPase, transmembrane domain superfamily
g4173	1008	SUPERFAMILY	SSF81653	Calcium ATPase, transduction domain A	3.14E-30	IPR008250	P-type ATPase, A domain superfamily
g4173	1008	SUPERFAMILY	SSF56784	HAD-like	1.47E-52	IPR036412	HAD-like superfamily
g3806	240	SUPERFAMILY	SSF50494	Trypsin-like serine proteases	2.36E-6	IPR009003	Peptidase S1, PA clan
g5915	1536	SUPERFAMILY	SSF57756	Retrovirus zinc finger-like domains	8.37E-5	IPR036875	Zinc finger, CCHC-type superfamily
g5915	1536	SUPERFAMILY	SSF56672	DNA/RNA polymerases	2.16E-11	IPR043502	DNA/RNA polymerase superfamily
g5915	1536	SUPERFAMILY	SSF56219	DNase I-like	2.36E-34	IPR036691	Endonuclease/exonuclease/phosphatase superfamily
g832	575	SUPERFAMILY	SSF46934	UBA-like	5.95E-9	IPR009060	UBA-like superfamily
g832	575	SUPERFAMILY	SSF160443	SMR domain-like	4.18E-12	IPR036063	Smr domain superfamily
g4127	180	SUPERFAMILY	SSF46689	Homeodomain-like	3.7E-5	IPR009057	Homeobox-like domain superfamily
g1436	914	SUPERFAMILY	SSF47576	Calponin-homology domain, CH-domain	2.31E-20	IPR036872	CH domain superfamily
g5561	731	SUPERFAMILY	SSF57701	Zn2/Cys6 DNA-binding domain	5.1E-10	IPR036864	Zn(2)-C6 fungal-type DNA-binding domain superfamily
g5561	731	SUPERFAMILY	SSF51161	Trimeric LpxA-like enzymes	6.65E-31	IPR011004	Trimeric LpxA-like superfamily
g7530	297	SUPERFAMILY	SSF53474	alpha/beta-Hydrolases	1.07E-42	IPR029058	Alpha/Beta hydrolase fold
g3418	550	SUPERFAMILY	SSF101447	Formin homology 2 domain (FH2 domain)	2.88E-5	-	-
g969	498	SUPERFAMILY	SSF103473	MFS general substrate transporter	1.31E-67	IPR036259	MFS transporter superfamily
g916	324	SUPERFAMILY	SSF56112	Protein kinase-like (PK-like)	4.99E-93	IPR011009	Protein kinase-like domain superfamily
g5387	209	SUPERFAMILY	SSF48452	TPR-like	5.26E-19	IPR011990	Tetratricopeptide-like helical domain superfamily
g1080	900	SUPERFAMILY	SSF52540	P-loop containing nucleoside triphosphate hydrolases	4.83E-15	IPR027417	P-loop containing nucleoside triphosphate hydrolase
g2654	868	SUPERFAMILY	SSF58038	SNARE fusion complex	3.92E-13	-	-
g2654	868	SUPERFAMILY	SSF64268	PX domain	6.67E-23	IPR036871	PX domain superfamily
g1930	471	SUPERFAMILY	SSF53383	PLP-dependent transferases	1.01E-91	IPR015424	Pyridoxal phosphate-dependent transferase
g5570	706	SUPERFAMILY	SSF51905	FAD/NAD(P)-binding domain	1.3E-40	IPR036188	FAD/NAD(P)-binding domain superfamily
g5570	706	SUPERFAMILY	SSF54373	FAD-linked reductases, C-terminal domain	1.16E-6	-	-
g7349	621	SUPERFAMILY	SSF57903	FYVE/PHD zinc finger	1.01E-18	IPR011011	Zinc finger, FYVE/PHD-type
g7349	621	SUPERFAMILY	SSF57850	RING/U-box	6.1E-9	-	-
g4123	373	SUPERFAMILY	SSF53098	Ribonuclease H-like	2.12E-27	IPR012337	Ribonuclease H-like superfamily
g2690	530	SUPERFAMILY	SSF56112	Protein kinase-like (PK-like)	2.92E-7	IPR011009	Protein kinase-like domain superfamily
g3166	483	SUPERFAMILY	SSF54791	Eukaryotic type KH-domain (KH-domain type I)	2.76E-23	IPR036612	K Homology domain, type 1 superfamily
g3166	483	SUPERFAMILY	SSF54791	Eukaryotic type KH-domain (KH-domain type I)	3.41E-10	IPR036612	K Homology domain, type 1 superfamily
g1924	1427	SUPERFAMILY	SSF52777	CoA-dependent acyltransferases	1.22E-15	-	-
g1924	1427	SUPERFAMILY	SSF56801	Acetyl-CoA synthetase-like	1.11E-116	-	-
g1924	1427	SUPERFAMILY	SSF51735	NAD(P)-binding Rossmann-fold domains	2.83E-40	IPR036291	NAD(P)-binding domain superfamily
g1924	1427	SUPERFAMILY	SSF47336	ACP-like	9.03E-11	IPR036736	ACP-like superfamily
g2610	220	SUPERFAMILY	SSF49764	HSP20-like chaperones	2.69E-33	IPR008978	HSP20-like chaperone
g4515	1282	SUPERFAMILY	SSF53784	Phosphofructokinase	1.83E-103	IPR035966	Phosphofructokinase superfamily
g4515	1282	SUPERFAMILY	SSF48208	Six-hairpin glycosidases	8.67E-56	IPR008928	Six-hairpin glycosidase superfamily
g4515	1282	SUPERFAMILY	SSF53784	Phosphofructokinase	6.93E-108	IPR035966	Phosphofructokinase superfamily
g7647	552	SUPERFAMILY	SSF53474	alpha/beta-Hydrolases	1.3E-107	IPR029058	Alpha/Beta hydrolase fold
g5062	826	SUPERFAMILY	SSF52540	P-loop containing nucleoside triphosphate hydrolases	3.66E-81	IPR027417	P-loop containing nucleoside triphosphate hydrolase
g5062	826	SUPERFAMILY	SSF90123	ABC transporter transmembrane region	2.22E-65	IPR036640	ABC transporter type 1, transmembrane domain superfamily
g5798	549	SUPERFAMILY	SSF53720	ALDH-like	1.7E-124	IPR016161	Aldehyde/histidinol dehydrogenase
g6389	1010	SUPERFAMILY	SSF103657	BAR/IMD domain-like	3.14E-58	IPR027267	AH/BAR domain superfamily
g6389	1010	SUPERFAMILY	SSF56112	Protein kinase-like (PK-like)	1.69E-72	IPR011009	Protein kinase-like domain superfamily
g4652	866	SUPERFAMILY	SSF50978	WD40 repeat-like	1.83E-72	IPR036322	WD40-repeat-containing domain superfamily
g4652	866	SUPERFAMILY	SSF69304	Tricorn protease N-terminal domain	1.7E-7	-	-
g749	316	SUPERFAMILY	SSF53335	S-adenosyl-L-methionine-dependent methyltransferases	5.52E-34	IPR029063	S-adenosyl-L-methionine-dependent methyltransferase superfamily
g3757	518	SUPERFAMILY	SSF48225	Seven-hairpin glycosidases	2.09E-154	IPR036026	Seven-hairpin glycosidases
g4738	888	SUPERFAMILY	SSF53697	SIS domain	1.25E-209	IPR046348	SIS domain superfamily
g7113	1116	SUPERFAMILY	SSF103657	BAR/IMD domain-like	1.36E-60	IPR027267	AH/BAR domain superfamily
g7113	1116	SUPERFAMILY	SSF57863	ArfGap/RecO-like zinc finger	1.7E-34	IPR037278	ARFGAP/RecO-like zinc finger
g7113	1116	SUPERFAMILY	SSF50729	PH domain-like	9.59E-21	-	-
g456	1102	SUPERFAMILY	SSF56024	Phospholipase D/nuclease	6.28E-24	-	-
g456	1102	SUPERFAMILY	SSF56024	Phospholipase D/nuclease	1.86E-41	-	-
g4820	1476	SUPERFAMILY	SSF90123	ABC transporter transmembrane region	2.35E-25	IPR036640	ABC transporter type 1, transmembrane domain superfamily
g4820	1476	SUPERFAMILY	SSF90123	ABC transporter transmembrane region	2.75E-48	IPR036640	ABC transporter type 1, transmembrane domain superfamily
g4820	1476	SUPERFAMILY	SSF52540	P-loop containing nucleoside triphosphate hydrolases	3.14E-65	IPR027417	P-loop containing nucleoside triphosphate hydrolase
g4820	1476	SUPERFAMILY	SSF52540	P-loop containing nucleoside triphosphate hydrolases	7.24E-50	IPR027417	P-loop containing nucleoside triphosphate hydrolase
g7459	212	SUPERFAMILY	SSF50182	Sm-like ribonucleoproteins	3.27E-18	IPR010920	LSM domain superfamily
g2716	433	SUPERFAMILY	SSF52540	P-loop containing nucleoside triphosphate hydrolases	2.7E-61	IPR027417	P-loop containing nucleoside triphosphate hydrolase
g2716	433	SUPERFAMILY	SSF116846	MIT domain	4.58E-27	IPR036181	MIT domain superfamily
g2993	115	SUPERFAMILY	SSF52833	Thioredoxin-like	8.96E-30	IPR036249	Thioredoxin-like superfamily
g1717	502	SUPERFAMILY	SSF49265	Fibronectin type III	2.14E-6	IPR036116	Fibronectin type III superfamily
g1717	502	SUPERFAMILY	SSF53187	Zn-dependent exopeptidases	4.79E-48	-	-
g2326	337	SUPERFAMILY	SSF51695	PLC-like phosphodiesterases	1.36E-16	IPR017946	PLC-like phosphodiesterase, TIM beta/alpha-barrel domain superfamily
g4118	472	SUPERFAMILY	SSF56762	HydB/Nqo4-like	8.24E-142	IPR029014	[NiFe]-hydrogenase, large subunit
g5031	1361	SUPERFAMILY	SSF53254	Phosphoglycerate mutase-like	4.71E-44	IPR029033	Histidine phosphatase superfamily
g1984	1296	SUPERFAMILY	SSF52540	P-loop containing nucleoside triphosphate hydrolases	1.78E-84	IPR027417	P-loop containing nucleoside triphosphate hydrolase
g1984	1296	SUPERFAMILY	SSF90123	ABC transporter transmembrane region	9.55E-59	IPR036640	ABC transporter type 1, transmembrane domain superfamily
g1984	1296	SUPERFAMILY	SSF52540	P-loop containing nucleoside triphosphate hydrolases	1.05E-84	IPR027417	P-loop containing nucleoside triphosphate hydrolase
g1984	1296	SUPERFAMILY	SSF90123	ABC transporter transmembrane region	7.72E-51	IPR036640	ABC transporter type 1, transmembrane domain superfamily
g1590	512	SUPERFAMILY	SSF51735	NAD(P)-binding Rossmann-fold domains	7.87E-6	IPR036291	NAD(P)-binding domain superfamily
g1590	512	SUPERFAMILY	SSF51905	FAD/NAD(P)-binding domain	2.1E-32	IPR036188	FAD/NAD(P)-binding domain superfamily
g5696	625	SUPERFAMILY	SSF56112	Protein kinase-like (PK-like)	5.2E-15	IPR011009	Protein kinase-like domain superfamily
g2436	448	SUPERFAMILY	SSF51445	(Trans)glycosidases	1.23E-57	IPR017853	Glycoside hydrolase superfamily
g6779	516	SUPERFAMILY	SSF57701	Zn2/Cys6 DNA-binding domain	6.02E-8	IPR036864	Zn(2)-C6 fungal-type DNA-binding domain superfamily
g7083	1977	SUPERFAMILY	SSF82215	C-terminal autoproteolytic domain of nucleoporin nup98	2.88E-46	IPR036903	Nuclear pore complex protein Nup98-Nup96-like, autopeptidase S59 domain superfamily
g896	145	SUPERFAMILY	SSF50685	Barwin-like endoglucanases	8.02E-15	IPR036908	RlpA-like domain superfamily
g7280	205	SUPERFAMILY	SSF55068	Peptide methionine sulfoxide reductase	5.23E-65	IPR036509	Peptide methionine sulphoxide reductase MsrA superfamily
g5928	398	SUPERFAMILY	SSF56112	Protein kinase-like (PK-like)	2.63E-92	IPR011009	Protein kinase-like domain superfamily
g4250	457	SUPERFAMILY	SSF55729	Acyl-CoA N-acyltransferases (Nat)	2.49E-8	IPR016181	Acyl-CoA N-acyltransferase
g7352	409	SUPERFAMILY	SSF53383	PLP-dependent transferases	7.44E-64	IPR015424	Pyridoxal phosphate-dependent transferase
g5923	269	SUPERFAMILY	SSF54928	RNA-binding domain, RBD	9.67E-26	IPR035979	RNA-binding domain superfamily
g2894	596	SUPERFAMILY	SSF53098	Ribonuclease H-like	6.45E-43	IPR012337	Ribonuclease H-like superfamily
g2894	596	SUPERFAMILY	SSF54160	Chromo domain-like	2.75E-20	IPR016197	Chromo-like domain superfamily
g1741	1142	SUPERFAMILY	SSF53474	alpha/beta-Hydrolases	8.62E-30	IPR029058	Alpha/Beta hydrolase fold
g2303	442	SUPERFAMILY	SSF53474	alpha/beta-Hydrolases	1.97E-5	IPR029058	Alpha/Beta hydrolase fold
g4142	385	SUPERFAMILY	SSF56112	Protein kinase-like (PK-like)	1.75E-22	IPR011009	Protein kinase-like domain superfamily
g5079	1561	SUPERFAMILY	SSF50978	WD40 repeat-like	7.6E-93	IPR036322	WD40-repeat-containing domain superfamily
g5079	1561	SUPERFAMILY	SSF52540	P-loop containing nucleoside triphosphate hydrolases	1.12E-5	IPR027417	P-loop containing nucleoside triphosphate hydrolase
g5079	1561	SUPERFAMILY	SSF50978	WD40 repeat-like	2.29E-79	IPR036322	WD40-repeat-containing domain superfamily
g82	260	SUPERFAMILY	SSF109910	YgfY-like	4.71E-21	IPR036714	Flavinator of succinate dehydrogenase superfamily
g7956	925	SUPERFAMILY	SSF48371	ARM repeat	7.33E-56	IPR016024	Armadillo-type fold
g5710	399	SUPERFAMILY	SSF56112	Protein kinase-like (PK-like)	1.36E-8	IPR011009	Protein kinase-like domain superfamily
g6228	645	SUPERFAMILY	SSF51905	FAD/NAD(P)-binding domain	1.3E-32	IPR036188	FAD/NAD(P)-binding domain superfamily
g6228	645	SUPERFAMILY	SSF51905	FAD/NAD(P)-binding domain	1.85E-41	IPR036188	FAD/NAD(P)-binding domain superfamily
g6228	645	SUPERFAMILY	SSF51905	FAD/NAD(P)-binding domain	9.21E-14	IPR036188	FAD/NAD(P)-binding domain superfamily
g3926	599	SUPERFAMILY	SSF49503	Cupredoxins	1.29E-40	IPR008972	Cupredoxin
g3926	599	SUPERFAMILY	SSF49503	Cupredoxins	8.4E-39	IPR008972	Cupredoxin
g3926	599	SUPERFAMILY	SSF49503	Cupredoxins	2.45E-42	IPR008972	Cupredoxin
g4181	415	SUPERFAMILY	SSF48056	Di-copper centre-containing domain	3.27E-69	IPR008922	Di-copper centre-containing domain superfamily
g3384	791	SUPERFAMILY	SSF51101	Mannose-binding lectins	4.45E-16	IPR036404	Jacalin-like lectin domain superfamily
g5990	442	SUPERFAMILY	SSF46938	CRAL/TRIO N-terminal domain	2.22E-19	IPR036273	CRAL/TRIO, N-terminal domain superfamily
g5990	442	SUPERFAMILY	SSF52087	CRAL/TRIO domain	4.19E-41	IPR036865	CRAL-TRIO lipid binding domain superfamily
g1829	820	SUPERFAMILY	SSF48208	Six-hairpin glycosidases	2.79E-88	IPR008928	Six-hairpin glycosidase superfamily
g1076	513	SUPERFAMILY	SSF103473	MFS general substrate transporter	2.49E-65	IPR036259	MFS transporter superfamily
g6560	1170	SUPERFAMILY	SSF48452	TPR-like	2.4E-8	IPR011990	Tetratricopeptide-like helical domain superfamily
g7233	1018	SUPERFAMILY	SSF53067	Actin-like ATPase domain	4.32E-22	IPR043129	ATPase, nucleotide binding domain
g7233	1018	SUPERFAMILY	SSF53067	Actin-like ATPase domain	1.68E-14	IPR043129	ATPase, nucleotide binding domain
g7715	574	SUPERFAMILY	SSF103473	MFS general substrate transporter	3.79E-55	IPR036259	MFS transporter superfamily
g2775	221	SUPERFAMILY	SSF52833	Thioredoxin-like	8.73E-39	IPR036249	Thioredoxin-like superfamily
g1502	314	SUPERFAMILY	SSF56300	Metallo-dependent phosphatases	6.57E-26	IPR029052	Metallo-dependent phosphatase-like
g3570	209	SUPERFAMILY	SSF51306	LexA/Signal peptidase	2.96E-9	IPR036286	LexA/Signal peptidase-like superfamily
g1515	385	SUPERFAMILY	SSF56796	Dehydroquinate synthase-like	2.09E-70	-	-
g1841	2059	SUPERFAMILY	SSF48371	ARM repeat	1.76E-61	IPR016024	Armadillo-type fold
g1841	2059	SUPERFAMILY	SSF48371	ARM repeat	2.27E-13	IPR016024	Armadillo-type fold
g7909	260	SUPERFAMILY	SSF52540	P-loop containing nucleoside triphosphate hydrolases	6.39E-39	IPR027417	P-loop containing nucleoside triphosphate hydrolase
g3935	683	SUPERFAMILY	SSF52954	Class II aaRS ABD-related	2.42E-14	-	-
g3935	683	SUPERFAMILY	SSF55681	Class II aaRS and biotin synthetases	1.28E-82	IPR045864	Class II Aminoacyl-tRNA synthetase/Biotinyl protein ligase (BPL) and lipoyl protein ligase (LPL)
g2861	458	SUPERFAMILY	SSF57756	Retrovirus zinc finger-like domains	7.67E-6	IPR036875	Zinc finger, CCHC-type superfamily
g1561	818	SUPERFAMILY	SSF51246	Rudiment single hybrid motif	1.99E-30	IPR011054	Rudiment single hybrid motif
g1561	818	SUPERFAMILY	SSF56059	Glutathione synthetase ATP-binding domain-like	3.71E-57	-	-
g1561	818	SUPERFAMILY	SSF51230	Single hybrid motif	1.06E-12	IPR011053	Single hybrid motif
g1561	818	SUPERFAMILY	SSF52440	PreATP-grasp domain	4.6E-31	IPR016185	Pre-ATP-grasp domain superfamily
g7617	231	SUPERFAMILY	SSF47240	Ferritin-like	5.87E-17	IPR009078	Ferritin-like superfamily
g2216	382	SUPERFAMILY	SSF54909	Dimeric alpha+beta barrel	5.29E-25	IPR011008	Dimeric alpha-beta barrel
g2216	382	SUPERFAMILY	SSF54909	Dimeric alpha+beta barrel	5.9E-30	IPR011008	Dimeric alpha-beta barrel
g3744	152	SUPERFAMILY	SSF52540	P-loop containing nucleoside triphosphate hydrolases	3.92E-37	IPR027417	P-loop containing nucleoside triphosphate hydrolase
g1130	484	SUPERFAMILY	SSF82199	SET domain	2.62E-26	IPR046341	SET domain superfamily
g1130	484	SUPERFAMILY	SSF144232	HIT/MYND zinc finger-like	2.09E-5	-	-
g2829	367	SUPERFAMILY	SSF53474	alpha/beta-Hydrolases	1.97E-16	IPR029058	Alpha/Beta hydrolase fold
g7527	556	SUPERFAMILY	SSF52317	Class I glutamine amidotransferase-like	3.25E-63	IPR029062	Class I glutamine amidotransferase-like
g7527	556	SUPERFAMILY	SSF52540	P-loop containing nucleoside triphosphate hydrolases	5.18E-101	IPR027417	P-loop containing nucleoside triphosphate hydrolase
g3003	585	SUPERFAMILY	SSF103473	MFS general substrate transporter	3.79E-68	IPR036259	MFS transporter superfamily
g177	225	SUPERFAMILY	SSF47473	EF-hand	1.38E-12	IPR011992	EF-hand domain pair
g3611	762	SUPERFAMILY	SSF47923	Ypt/Rab-GAP domain of gyp1p	6.54E-21	IPR035969	Rab-GTPase-TBC domain superfamily
g3611	762	SUPERFAMILY	SSF47923	Ypt/Rab-GAP domain of gyp1p	3.27E-19	IPR035969	Rab-GTPase-TBC domain superfamily
g6801	296	SUPERFAMILY	SSF51735	NAD(P)-binding Rossmann-fold domains	1.29E-25	IPR036291	NAD(P)-binding domain superfamily
g7255	323	SUPERFAMILY	SSF57756	Retrovirus zinc finger-like domains	1.05E-7	IPR036875	Zinc finger, CCHC-type superfamily
g2941	356	SUPERFAMILY	SSF69593	Glycerol-3-phosphate (1)-acyltransferase	4.32E-8	-	-
g948	1271	SUPERFAMILY	SSF82866	Multidrug efflux transporter AcrB transmembrane domain	2.88E-16	-	-
g948	1271	SUPERFAMILY	SSF82866	Multidrug efflux transporter AcrB transmembrane domain	3.27E-22	-	-
g1417	189	SUPERFAMILY	SSF55729	Acyl-CoA N-acyltransferases (Nat)	1.27E-23	IPR016181	Acyl-CoA N-acyltransferase
g7071	262	SUPERFAMILY	SSF89562	RraA-like	5.62E-32	IPR036704	Ribonuclease E inhibitor RraA/RraA-like superfamily
g2514	322	SUPERFAMILY	SSF53474	alpha/beta-Hydrolases	6.15E-81	IPR029058	Alpha/Beta hydrolase fold
g7880	368	SUPERFAMILY	SSF46689	Homeodomain-like	1.45E-22	IPR009057	Homeobox-like domain superfamily
g3048	381	SUPERFAMILY	SSF53590	Nucleoside hydrolase	7.85E-74	IPR036452	Ribonucleoside hydrolase-like
g2453	354	SUPERFAMILY	SSF55486	Metalloproteases ("zincins"), catalytic domain	1.1E-44	-	-
g4964	534	SUPERFAMILY	SSF49493	HSP40/DnaJ peptide-binding domain	1.7E-19	IPR008971	HSP40/DnaJ peptide-binding
g4964	534	SUPERFAMILY	SSF46565	Chaperone J-domain	6.54E-30	IPR036869	Chaperone J-domain superfamily
g4964	534	SUPERFAMILY	SSF57938	DnaJ/Hsp40 cysteine-rich domain	2.62E-16	IPR036410	Heat shock protein DnaJ, cysteine-rich domain superfamily
g4964	534	SUPERFAMILY	SSF49493	HSP40/DnaJ peptide-binding domain	5.76E-14	IPR008971	HSP40/DnaJ peptide-binding
g2771	357	SUPERFAMILY	SSF51735	NAD(P)-binding Rossmann-fold domains	3.34E-30	IPR036291	NAD(P)-binding domain superfamily
g2771	357	SUPERFAMILY	SSF50129	GroES-like	4.57E-58	IPR011032	GroES-like superfamily
g886	649	SUPERFAMILY	SSF52113	BRCT domain	1.59E-5	IPR036420	BRCT domain superfamily
g7609	890	SUPERFAMILY	SSF54001	Cysteine proteinases	8.83E-74	IPR038765	Papain-like cysteine peptidase superfamily
g5511	1670	SUPERFAMILY	SSF48371	ARM repeat	5.07E-7	IPR016024	Armadillo-type fold
g2698	196	SUPERFAMILY	SSF46579	Prefoldin	1.66E-19	-	-
g252	829	SUPERFAMILY	SSF82171	DPP6 N-terminal domain-like	1.94E-13	-	-
g5298	168	SUPERFAMILY	SSF57997	Tropomyosin	7.36E-5	-	-
g6611	293	SUPERFAMILY	SSF53335	S-adenosyl-L-methionine-dependent methyltransferases	2.66E-27	IPR029063	S-adenosyl-L-methionine-dependent methyltransferase superfamily
g3185	2021	SUPERFAMILY	SSF56112	Protein kinase-like (PK-like)	2.02E-16	IPR011009	Protein kinase-like domain superfamily
g3185	2021	SUPERFAMILY	SSF48371	ARM repeat	7.07E-30	IPR016024	Armadillo-type fold
g3185	2021	SUPERFAMILY	SSF56112	Protein kinase-like (PK-like)	3.1E-91	IPR011009	Protein kinase-like domain superfamily
g3289	438	SUPERFAMILY	SSF103481	Multidrug resistance efflux transporter EmrE	2.48E-6	-	-
g450	161	SUPERFAMILY	SSF47413	lambda repressor-like DNA-binding domains	1.92E-13	IPR010982	Lambda repressor-like, DNA-binding domain superfamily
g450	161	SUPERFAMILY	SSF55234	Cyanase C-terminal domain	2.48E-30	IPR036581	Cyanate lyase, C-terminal domain superfamily
g518	208	SUPERFAMILY	SSF56235	N-terminal nucleophile aminohydrolases (Ntn hydrolases)	9.36E-47	IPR029055	Nucleophile aminohydrolases, N-terminal
g3674	449	SUPERFAMILY	SSF52540	P-loop containing nucleoside triphosphate hydrolases	2.21E-65	IPR027417	P-loop containing nucleoside triphosphate hydrolase
g7845	352	SUPERFAMILY	SSF52540	P-loop containing nucleoside triphosphate hydrolases	9.07E-54	IPR027417	P-loop containing nucleoside triphosphate hydrolase
g7845	352	SUPERFAMILY	SSF48019	post-AAA+ oligomerization domain-like	2.65E-25	IPR008921	DNA polymerase III, clamp loader complex, gamma/delta/delta subunit, C-terminal
g7377	363	SUPERFAMILY	SSF51569	Aldolase	4.4E-57	-	-
g3575	500	SUPERFAMILY	SSF52540	P-loop containing nucleoside triphosphate hydrolases	1.07E-41	IPR027417	P-loop containing nucleoside triphosphate hydrolase
g5443	580	SUPERFAMILY	SSF53067	Actin-like ATPase domain	1.0E-22	IPR043129	ATPase, nucleotide binding domain
g5443	580	SUPERFAMILY	SSF53067	Actin-like ATPase domain	2.66E-62	IPR043129	ATPase, nucleotide binding domain
g4257	317	SUPERFAMILY	SSF103506	Mitochondrial carrier	7.06E-74	IPR023395	Mitochondrial carrier domain superfamily
g1821	251	SUPERFAMILY	SSF48317	Acid phosphatase/Vanadium-dependent haloperoxidase	7.85E-18	IPR036938	Phosphatidic acid phosphatase type 2/haloperoxidase superfamily
g1145	195	SUPERFAMILY	SSF50249	Nucleic acid-binding proteins	7.0E-16	IPR012340	Nucleic acid-binding, OB-fold
g1145	195	SUPERFAMILY	SSF88798	N-terminal, heterodimerisation domain of RBP7 (RpoE)	1.31E-20	IPR036898	RNA polymerase Rpb7-like, N-terminal domain superfamily
g2168	383	SUPERFAMILY	SSF56112	Protein kinase-like (PK-like)	3.55E-48	IPR011009	Protein kinase-like domain superfamily
g4612	624	SUPERFAMILY	SSF103473	MFS general substrate transporter	2.09E-63	IPR036259	MFS transporter superfamily
g4231	563	SUPERFAMILY	SSF103473	MFS general substrate transporter	1.31E-49	IPR036259	MFS transporter superfamily
g236	320	SUPERFAMILY	SSF52283	Formate/glycerate dehydrogenase catalytic domain-like	1.14E-17	-	-
g236	320	SUPERFAMILY	SSF51735	NAD(P)-binding Rossmann-fold domains	1.07E-34	IPR036291	NAD(P)-binding domain superfamily
g956	398	SUPERFAMILY	SSF54897	Protease propeptides/inhibitors	8.5E-18	-	-
g956	398	SUPERFAMILY	SSF52743	Subtilisin-like	1.03E-74	IPR036852	Peptidase S8/S53 domain superfamily
g4542	407	SUPERFAMILY	SSF55031	Bacterial exopeptidase dimerisation domain	7.33E-17	IPR036264	Bacterial exopeptidase dimerisation domain
g4542	407	SUPERFAMILY	SSF53187	Zn-dependent exopeptidases	2.14E-71	-	-
g2895	1474	SUPERFAMILY	SSF57756	Retrovirus zinc finger-like domains	1.32E-6	IPR036875	Zinc finger, CCHC-type superfamily
g2895	1474	SUPERFAMILY	SSF56672	DNA/RNA polymerases	3.37E-7	IPR043502	DNA/RNA polymerase superfamily
g2895	1474	SUPERFAMILY	SSF53098	Ribonuclease H-like	2.28E-19	IPR012337	Ribonuclease H-like superfamily
g2895	1474	SUPERFAMILY	SSF56672	DNA/RNA polymerases	3.37E-125	IPR043502	DNA/RNA polymerase superfamily
g7597	78	SUPERFAMILY	SSF47113	Histone-fold	1.44E-8	IPR009072	Histone-fold
g550	594	SUPERFAMILY	SSF52335	Methylglyoxal synthase-like	2.22E-64	IPR036914	Methylglyoxal synthase-like domain superfamily
g550	594	SUPERFAMILY	SSF53927	Cytidine deaminase-like	2.21E-133	IPR016193	Cytidine deaminase-like
g2805	981	SUPERFAMILY	SSF144000	Oxysterol-binding protein-like	9.68E-107	IPR037239	Oxysterol-binding protein superfamily
g2805	981	SUPERFAMILY	SSF50729	PH domain-like	7.28E-15	-	-
g2805	981	SUPERFAMILY	SSF101576	Supernatant protein factor (SPF), C-terminal domain	4.58E-16	IPR036598	GOLD domain superfamily
g751	346	SUPERFAMILY	SSF54695	POZ domain	2.98E-7	IPR011333	SKP1/BTB/POZ domain superfamily
g1786	406	SUPERFAMILY	SSF57701	Zn2/Cys6 DNA-binding domain	1.01E-10	IPR036864	Zn(2)-C6 fungal-type DNA-binding domain superfamily
g6501	159	SUPERFAMILY	SSF51316	Mss4-like	1.36E-33	IPR011057	Mss4-like superfamily
g171	1156	SUPERFAMILY	SSF51695	PLC-like phosphodiesterases	3.66E-33	IPR017946	PLC-like phosphodiesterase, TIM beta/alpha-barrel domain superfamily
g171	1156	SUPERFAMILY	SSF48403	Ankyrin repeat	4.66E-40	IPR036770	Ankyrin repeat-containing domain superfamily
g7054	256	SUPERFAMILY	SSF46689	Homeodomain-like	3.58E-14	IPR009057	Homeobox-like domain superfamily
g3270	323	SUPERFAMILY	SSF53335	S-adenosyl-L-methionine-dependent methyltransferases	9.51E-46	IPR029063	S-adenosyl-L-methionine-dependent methyltransferase superfamily
g2030	126	SUPERFAMILY	SSF55315	L30e-like	2.9E-34	IPR029064	50S ribosomal protein L30e-like
g11	823	SUPERFAMILY	SSF81698	FF domain	4.45E-16	IPR036517	FF domain superfamily
g11	823	SUPERFAMILY	SSF81698	FF domain	1.05E-7	IPR036517	FF domain superfamily
g11	823	SUPERFAMILY	SSF81698	FF domain	2.88E-11	IPR036517	FF domain superfamily
g11	823	SUPERFAMILY	SSF81698	FF domain	4.84E-13	IPR036517	FF domain superfamily
g11	823	SUPERFAMILY	SSF51045	WW domain	4.31E-9	IPR036020	WW domain superfamily
g11	823	SUPERFAMILY	SSF51045	WW domain	6.95E-10	IPR036020	WW domain superfamily
g11	823	SUPERFAMILY	SSF81698	FF domain	1.13E-10	IPR036517	FF domain superfamily
g7995	235	SUPERFAMILY	SSF51161	Trimeric LpxA-like enzymes	2.59E-17	IPR011004	Trimeric LpxA-like superfamily
g4094	768	SUPERFAMILY	SSF52025	PA domain	1.57E-74	-	-
g4094	768	SUPERFAMILY	SSF53187	Zn-dependent exopeptidases	7.07E-69	-	-
g4094	768	SUPERFAMILY	SSF47672	Transferrin receptor-like dimerisation domain	3.01E-39	IPR036757	Transferrin receptor-like, dimerisation domain superfamily
g1947	1300	SUPERFAMILY	SSF56112	Protein kinase-like (PK-like)	1.78E-10	IPR011009	Protein kinase-like domain superfamily
g7814	650	SUPERFAMILY	SSF56024	Phospholipase D/nuclease	2.47E-40	-	-
g7814	650	SUPERFAMILY	SSF56024	Phospholipase D/nuclease	1.92E-38	-	-
g6216	424	SUPERFAMILY	SSF51395	FMN-linked oxidoreductases	3.1E-99	-	-
g6745	1526	SUPERFAMILY	SSF56672	DNA/RNA polymerases	3.56E-153	IPR043502	DNA/RNA polymerase superfamily
g6745	1526	SUPERFAMILY	SSF57756	Retrovirus zinc finger-like domains	1.21E-6	IPR036875	Zinc finger, CCHC-type superfamily
g6745	1526	SUPERFAMILY	SSF54160	Chromo domain-like	4.2E-20	IPR016197	Chromo-like domain superfamily
g6745	1526	SUPERFAMILY	SSF53098	Ribonuclease H-like	1.85E-11	IPR012337	Ribonuclease H-like superfamily
g5184	401	SUPERFAMILY	SSF54897	Protease propeptides/inhibitors	8.5E-15	-	-
g5184	401	SUPERFAMILY	SSF52743	Subtilisin-like	7.86E-80	IPR036852	Peptidase S8/S53 domain superfamily
g270	292	SUPERFAMILY	SSF111126	Ligand-binding domain in the NO signalling and Golgi transport	9.16E-37	IPR024096	NO signalling/Golgi transport ligand-binding domain superfamily
g3630	226	SUPERFAMILY	SSF57756	Retrovirus zinc finger-like domains	3.56E-8	IPR036875	Zinc finger, CCHC-type superfamily
g5034	481	SUPERFAMILY	SSF111331	NAD kinase/diacylglycerol kinase-like	2.83E-31	IPR016064	NAD kinase/diacylglycerol kinase-like domain superfamily
g3206	342	SUPERFAMILY	SSF52799	(Phosphotyrosine protein) phosphatases II	3.94E-36	IPR029021	Protein-tyrosine phosphatase-like
g6250	188	SUPERFAMILY	SSF69060	Arp2/3 complex 21 kDa subunit ARPC3	6.8E-67	IPR036753	Actin-related protein 2/3 complex subunit 3 superfamily
g3544	226	SUPERFAMILY	SSF54236	Ubiquitin-like	1.08E-20	IPR029071	Ubiquitin-like domain superfamily
g6231	145	SUPERFAMILY	SSF111038	YjbQ-like	2.35E-46	IPR035917	YjbQ-like superfamily
g2236	768	SUPERFAMILY	SSF49785	Galactose-binding domain-like	3.4E-6	IPR008979	Galactose-binding-like domain superfamily
g4973	1502	SUPERFAMILY	SSF52151	FabD/lysophospholipase-like	1.6E-44	IPR016035	Acyl transferase/acyl hydrolase/lysophospholipase
g4973	1502	SUPERFAMILY	SSF52540	P-loop containing nucleoside triphosphate hydrolases	7.96E-6	IPR027417	P-loop containing nucleoside triphosphate hydrolase
g4973	1502	SUPERFAMILY	SSF48403	Ankyrin repeat	6.82E-26	IPR036770	Ankyrin repeat-containing domain superfamily
g4973	1502	SUPERFAMILY	SSF48403	Ankyrin repeat	2.64E-27	IPR036770	Ankyrin repeat-containing domain superfamily
g2788	282	SUPERFAMILY	SSF56112	Protein kinase-like (PK-like)	1.78E-22	IPR011009	Protein kinase-like domain superfamily
g2227	473	SUPERFAMILY	SSF56784	HAD-like	7.5E-44	IPR036412	HAD-like superfamily
g934	435	SUPERFAMILY	SSF140383	BSD domain-like	6.02E-23	IPR035925	BSD domain superfamily
g6550	755	SUPERFAMILY	SSF54001	Cysteine proteinases	3.92E-37	IPR038765	Papain-like cysteine peptidase superfamily
g5672	529	SUPERFAMILY	SSF103473	MFS general substrate transporter	4.19E-48	IPR036259	MFS transporter superfamily
g1805	315	SUPERFAMILY	SSF51197	Clavaminate synthase-like	4.94E-11	-	-
g6913	313	SUPERFAMILY	SSF58038	SNARE fusion complex	5.23E-9	-	-
g6913	313	SUPERFAMILY	SSF64356	SNARE-like	2.06E-16	IPR011012	Longin-like domain superfamily
g3518	261	SUPERFAMILY	SSF54637	Thioesterase/thiol ester dehydrase-isomerase	1.28E-27	IPR029069	HotDog domain superfamily
g3518	261	SUPERFAMILY	SSF54637	Thioesterase/thiol ester dehydrase-isomerase	4.41E-21	IPR029069	HotDog domain superfamily
g5737	516	SUPERFAMILY	SSF48264	Cytochrome P450	4.32E-83	IPR036396	Cytochrome P450 superfamily
g7988	605	SUPERFAMILY	SSF57903	FYVE/PHD zinc finger	3.1E-10	IPR011011	Zinc finger, FYVE/PHD-type
g7988	605	SUPERFAMILY	SSF56019	The spindle assembly checkpoint protein mad2	6.93E-6	IPR036570	HORMA domain superfamily
g5965	203	SUPERFAMILY	SSF52540	P-loop containing nucleoside triphosphate hydrolases	3.11E-43	IPR027417	P-loop containing nucleoside triphosphate hydrolase
g3912	342	SUPERFAMILY	SSF53254	Phosphoglycerate mutase-like	6.55E-26	IPR029033	Histidine phosphatase superfamily
g7519	455	SUPERFAMILY	SSF50969	YVTN repeat-like/Quinoprotein amine dehydrogenase	1.02E-5	IPR011044	Quinoprotein amine dehydrogenase, beta chain-like
g7837	388	SUPERFAMILY	SSF52343	Ferredoxin reductase-like, C-terminal NADP-linked domain	1.21E-13	IPR039261	Ferredoxin-NADP reductase (FNR), nucleotide-binding domain
g7837	388	SUPERFAMILY	SSF63380	Riboflavin synthase domain-like	2.46E-15	IPR017938	Riboflavin synthase-like beta-barrel
g2990	1007	SUPERFAMILY	SSF64268	PX domain	3.66E-12	IPR036871	PX domain superfamily
g7680	490	SUPERFAMILY	SSF51735	NAD(P)-binding Rossmann-fold domains	1.16E-16	IPR036291	NAD(P)-binding domain superfamily
g7680	490	SUPERFAMILY	SSF50129	GroES-like	2.7E-11	IPR011032	GroES-like superfamily
g573	1601	SUPERFAMILY	SSF48403	Ankyrin repeat	7.66E-51	IPR036770	Ankyrin repeat-containing domain superfamily
g573	1601	SUPERFAMILY	SSF48403	Ankyrin repeat	1.04E-54	IPR036770	Ankyrin repeat-containing domain superfamily
g573	1601	SUPERFAMILY	SSF48403	Ankyrin repeat	4.14E-10	IPR036770	Ankyrin repeat-containing domain superfamily
g573	1601	SUPERFAMILY	SSF53098	Ribonuclease H-like	3.16E-18	IPR012337	Ribonuclease H-like superfamily
g7665	1155	SUPERFAMILY	SSF50044	SH3-domain	6.69E-17	IPR036028	SH3-like domain superfamily
g7665	1155	SUPERFAMILY	SSF50044	SH3-domain	7.74E-16	IPR036028	SH3-like domain superfamily
g7665	1155	SUPERFAMILY	SSF50044	SH3-domain	1.44E-17	IPR036028	SH3-like domain superfamily
g3280	990	SUPERFAMILY	SSF53187	Zn-dependent exopeptidases	8.98E-42	-	-
g7912	391	SUPERFAMILY	SSF55347	Glyceraldehyde-3-phosphate dehydrogenase-like, C-terminal domain	8.18E-20	-	-
g7912	391	SUPERFAMILY	SSF51735	NAD(P)-binding Rossmann-fold domains	2.77E-41	IPR036291	NAD(P)-binding domain superfamily
g5952	712	SUPERFAMILY	SSF53474	alpha/beta-Hydrolases	1.99E-18	IPR029058	Alpha/Beta hydrolase fold
g5952	712	SUPERFAMILY	SSF52540	P-loop containing nucleoside triphosphate hydrolases	1.51E-25	IPR027417	P-loop containing nucleoside triphosphate hydrolase
g1439	325	SUPERFAMILY	SSF56300	Metallo-dependent phosphatases	5.54E-117	IPR029052	Metallo-dependent phosphatase-like
g2034	609	SUPERFAMILY	SSF103481	Multidrug resistance efflux transporter EmrE	8.5E-5	-	-
g2034	609	SUPERFAMILY	SSF50475	FMN-binding split barrel	5.42E-45	-	-
g6940	769	SUPERFAMILY	SSF48264	Cytochrome P450	4.06E-67	IPR036396	Cytochrome P450 superfamily
g6940	769	SUPERFAMILY	SSF53335	S-adenosyl-L-methionine-dependent methyltransferases	7.99E-38	IPR029063	S-adenosyl-L-methionine-dependent methyltransferase superfamily
g7933	1288	SUPERFAMILY	SSF53098	Ribonuclease H-like	2.53E-26	IPR012337	Ribonuclease H-like superfamily
g7933	1288	SUPERFAMILY	SSF56672	DNA/RNA polymerases	6.89E-84	IPR043502	DNA/RNA polymerase superfamily
g888	293	SUPERFAMILY	SSF51621	Phosphoenolpyruvate/pyruvate domain	3.65E-97	IPR015813	Pyruvate/Phosphoenolpyruvate kinase-like domain superfamily
g2973	880	SUPERFAMILY	SSF56219	DNase I-like	1.44E-6	IPR036691	Endonuclease/exonuclease/phosphatase superfamily
g2973	880	SUPERFAMILY	SSF56672	DNA/RNA polymerases	9.01E-12	IPR043502	DNA/RNA polymerase superfamily
g4421	469	SUPERFAMILY	SSF53092	Creatinase/prolidase N-terminal domain	7.85E-34	IPR029149	Creatinase/Aminopeptidase P/Spt16, N-terminal
g4421	469	SUPERFAMILY	SSF55920	Creatinase/aminopeptidase	4.97E-70	IPR036005	Creatinase/aminopeptidase-like
g1059	852	SUPERFAMILY	SSF48403	Ankyrin repeat	4.02E-57	IPR036770	Ankyrin repeat-containing domain superfamily
g1059	852	SUPERFAMILY	SSF48403	Ankyrin repeat	1.63E-64	IPR036770	Ankyrin repeat-containing domain superfamily
g7827	417	SUPERFAMILY	SSF51735	NAD(P)-binding Rossmann-fold domains	9.48E-50	IPR036291	NAD(P)-binding domain superfamily
g7827	417	SUPERFAMILY	SSF52283	Formate/glycerate dehydrogenase catalytic domain-like	3.78E-47	-	-
g1101	548	SUPERFAMILY	SSF56112	Protein kinase-like (PK-like)	1.86E-17	IPR011009	Protein kinase-like domain superfamily
g7634	1038	SUPERFAMILY	SSF48403	Ankyrin repeat	4.71E-83	IPR036770	Ankyrin repeat-containing domain superfamily
g7634	1038	SUPERFAMILY	SSF48403	Ankyrin repeat	8.61E-18	IPR036770	Ankyrin repeat-containing domain superfamily
g7634	1038	SUPERFAMILY	SSF52540	P-loop containing nucleoside triphosphate hydrolases	5.04E-5	IPR027417	P-loop containing nucleoside triphosphate hydrolase
g7634	1038	SUPERFAMILY	SSF53474	alpha/beta-Hydrolases	1.93E-12	IPR029058	Alpha/Beta hydrolase fold
g2741	999	SUPERFAMILY	SSF82919	Zn-finger domain of Sec23/24	1.26E-26	IPR036174	Zinc finger, Sec23/Sec24-type superfamily
g2741	999	SUPERFAMILY	SSF81811	Helical domain of Sec23/24	1.57E-30	IPR036175	Sec23/Sec24 helical domain superfamily
g2741	999	SUPERFAMILY	SSF53300	vWA-like	4.89E-53	IPR036465	von Willebrand factor A-like domain superfamily
g2741	999	SUPERFAMILY	SSF81995	beta-sandwich domain of Sec23/24	5.23E-60	-	-
g2741	999	SUPERFAMILY	SSF82754	C-terminal, gelsolin-like domain of Sec23/24	9.94E-34	IPR036180	Gelsolin-like domain superfamily
g1113	400	SUPERFAMILY	SSF53901	Thiolase-like	2.28E-74	IPR016039	Thiolase-like
g1113	400	SUPERFAMILY	SSF53901	Thiolase-like	1.25E-37	IPR016039	Thiolase-like
g402	431	SUPERFAMILY	SSF49899	Concanavalin A-like lectins/glucanases	1.95E-47	IPR013320	Concanavalin A-like lectin/glucanase domain superfamily
g4309	1297	SUPERFAMILY	SSF56219	DNase I-like	7.34E-31	IPR036691	Endonuclease/exonuclease/phosphatase superfamily
g4309	1297	SUPERFAMILY	SSF56672	DNA/RNA polymerases	2.89E-7	IPR043502	DNA/RNA polymerase superfamily
g4309	1297	SUPERFAMILY	SSF57756	Retrovirus zinc finger-like domains	7.32E-5	IPR036875	Zinc finger, CCHC-type superfamily
g2772	364	SUPERFAMILY	SSF54791	Eukaryotic type KH-domain (KH-domain type I)	3.34E-13	IPR036612	K Homology domain, type 1 superfamily
g2772	364	SUPERFAMILY	SSF54791	Eukaryotic type KH-domain (KH-domain type I)	5.41E-18	IPR036612	K Homology domain, type 1 superfamily
g2772	364	SUPERFAMILY	SSF54791	Eukaryotic type KH-domain (KH-domain type I)	1.17E-16	IPR036612	K Homology domain, type 1 superfamily
g6544	283	SUPERFAMILY	SSF56112	Protein kinase-like (PK-like)	1.32E-33	IPR011009	Protein kinase-like domain superfamily
g1705	251	SUPERFAMILY	SSF50685	Barwin-like endoglucanases	1.64E-21	IPR036908	RlpA-like domain superfamily
g351	533	SUPERFAMILY	SSF103473	MFS general substrate transporter	5.1E-62	IPR036259	MFS transporter superfamily
g2644	449	SUPERFAMILY	SSF50447	Translation proteins	3.35E-19	IPR009000	Translation protein, beta-barrel domain superfamily
g2776	337	SUPERFAMILY	SSF51735	NAD(P)-binding Rossmann-fold domains	1.33E-57	IPR036291	NAD(P)-binding domain superfamily
g6975	397	SUPERFAMILY	SSF50249	Nucleic acid-binding proteins	4.8E-36	IPR012340	Nucleic acid-binding, OB-fold
g6975	397	SUPERFAMILY	SSF50104	Translation proteins SH3-like domain	5.52E-48	IPR008991	Translation protein SH3-like domain superfamily
g1981	516	SUPERFAMILY	SSF48264	Cytochrome P450	2.62E-67	IPR036396	Cytochrome P450 superfamily
g2097	512	SUPERFAMILY	SSF51905	FAD/NAD(P)-binding domain	1.3E-43	IPR036188	FAD/NAD(P)-binding domain superfamily
g6972	1251	SUPERFAMILY	SSF50729	PH domain-like	8.78E-20	-	-
g3966	524	SUPERFAMILY	SSF53254	Phosphoglycerate mutase-like	7.4E-64	IPR029033	Histidine phosphatase superfamily
g7048	450	SUPERFAMILY	SSF55347	Glyceraldehyde-3-phosphate dehydrogenase-like, C-terminal domain	6.54E-99	-	-
g7048	450	SUPERFAMILY	SSF51735	NAD(P)-binding Rossmann-fold domains	1.72E-33	IPR036291	NAD(P)-binding domain superfamily
g6640	527	SUPERFAMILY	SSF103481	Multidrug resistance efflux transporter EmrE	1.96E-7	-	-
g6640	527	SUPERFAMILY	SSF103481	Multidrug resistance efflux transporter EmrE	1.44E-6	-	-
g5874	766	SUPERFAMILY	SSF51366	Ribulose-phoshate binding barrel	5.96E-40	IPR011060	Ribulose-phosphate binding barrel
g5874	766	SUPERFAMILY	SSF51366	Ribulose-phoshate binding barrel	1.12E-72	IPR011060	Ribulose-phosphate binding barrel
g5874	766	SUPERFAMILY	SSF52317	Class I glutamine amidotransferase-like	3.06E-46	IPR029062	Class I glutamine amidotransferase-like
g7873	715	SUPERFAMILY	SSF54928	RNA-binding domain, RBD	4.82E-12	IPR035979	RNA-binding domain superfamily
g6834	345	SUPERFAMILY	SSF52540	P-loop containing nucleoside triphosphate hydrolases	1.91E-39	IPR027417	P-loop containing nucleoside triphosphate hydrolase
g7657	538	SUPERFAMILY	SSF158230	PRP4-like	7.85E-17	IPR036285	PRP4-like superfamily
g7657	538	SUPERFAMILY	SSF50978	WD40 repeat-like	1.16E-69	IPR036322	WD40-repeat-containing domain superfamily
g323	397	SUPERFAMILY	SSF81383	F-box domain	1.83E-6	IPR036047	F-box-like domain superfamily
g2639	292	SUPERFAMILY	SSF54695	POZ domain	7.06E-8	IPR011333	SKP1/BTB/POZ domain superfamily
g2582	926	SUPERFAMILY	SSF56219	DNase I-like	1.96E-24	IPR036691	Endonuclease/exonuclease/phosphatase superfamily
g7333	484	SUPERFAMILY	SSF52768	Arginase/deacetylase	6.23E-110	IPR023696	Ureohydrolase domain superfamily
g6438	319	SUPERFAMILY	SSF50729	PH domain-like	5.04E-30	-	-
g1626	888	SUPERFAMILY	SSF53098	Ribonuclease H-like	3.34E-42	IPR012337	Ribonuclease H-like superfamily
g1626	888	SUPERFAMILY	SSF56672	DNA/RNA polymerases	7.65E-148	IPR043502	DNA/RNA polymerase superfamily
g4035	789	SUPERFAMILY	SSF50965	Galactose oxidase, central domain	4.71E-19	IPR011043	Galactose oxidase/kelch, beta-propeller
g6270	730	SUPERFAMILY	SSF46785	Winged helix DNA-binding domain	7.26E-36	IPR036390	Winged helix DNA-binding domain superfamily
g2538	435	SUPERFAMILY	SSF53383	PLP-dependent transferases	4.73E-59	IPR015424	Pyridoxal phosphate-dependent transferase
g3608	551	SUPERFAMILY	SSF53335	S-adenosyl-L-methionine-dependent methyltransferases	4.11E-78	IPR029063	S-adenosyl-L-methionine-dependent methyltransferase superfamily
g3608	551	SUPERFAMILY	SSF57667	beta-beta-alpha zinc fingers	1.9E-28	IPR036236	Zinc finger C2H2 superfamily
g4687	360	SUPERFAMILY	SSF50978	WD40 repeat-like	1.2E-76	IPR036322	WD40-repeat-containing domain superfamily
g4505	419	SUPERFAMILY	SSF48403	Ankyrin repeat	1.56E-12	IPR036770	Ankyrin repeat-containing domain superfamily
g4976	1044	SUPERFAMILY	SSF57667	beta-beta-alpha zinc fingers	1.33E-5	IPR036236	Zinc finger C2H2 superfamily
g4022	184	SUPERFAMILY	SSF51316	Mss4-like	5.93E-52	IPR011057	Mss4-like superfamily
g5091	608	SUPERFAMILY	SSF53383	PLP-dependent transferases	1.06E-96	IPR015424	Pyridoxal phosphate-dependent transferase
g7307	517	SUPERFAMILY	SSF55681	Class II aaRS and biotin synthetases	5.97E-72	IPR045864	Class II Aminoacyl-tRNA synthetase/Biotinyl protein ligase (BPL) and lipoyl protein ligase (LPL)
[truncated: 6,562 more rows]

## Sheet: Table S4
Table S4: Summary of Superfamily in C. keratinophilum CBS 104.62 genome.
Superfamily name	Count
[truncated: 856 more rows]

## Sheet: Table S5
Table S5: Identified CAZymes in C. keratinophilumCBS 104.62 genome.
[truncated: 422 more rows]

[truncated: 1 more sheets: Table S6]
